# Supplementary material for: Setback distances for unconventional oil and gas development: Delphi study results
Source: PLoS One. 2018 Aug 16;13(8):e0202462. doi: 10.1371/journal.pone.0202462 (PMC6095590; doi:10.1371/journal.pone.0202462)
Supplement: S2 Dataset — (XLSX) [file pone.0202462.s003.xlsx]

## Sheet: Round2_1
Set-back Distance Recommendations	1	2	3	4	5	Rationale for “Strongly Agree” (1) and “Agree” (2)
Recommended set-back distances (n=10 panelists)
I defer to existing regulation: Center of well pads may not be located within 1/10 mile (0.1 km) of an occupied dwelling structure				1
Center of well pads may not be located within 1/10 mile (0.1 km) of … a building 2500 square feet or larger used to house/shelter dairy cattle or poultry				1
2/10 mile (0.3 km) for gas operations based on industry studies of blowouts, explosions and fires from drill rigs, compressor stations and pipelines.				1
Given appropriate controls (which can be negotiated in the lease)… 2/10 mile (0.32 km) setback from outdoor play areas may be appropriate				1
As far away as practicable…I believe at least ¼ mile (0.4 km) setback (and preferably more like a ½ mile (0.8 km) to also address all of the stress related impacts) is needed for all types of hydraulic fracturing and related activities and places where people live, work, and recreate. Even a ½ mile may not be enough for some types of these operations. My response is related to both oil and gas ex…	1					Scientific understanding and value judgments
Setbacks are as large as 3/10 mile (0.45 km) in other states. I would consider this to be a minimum, with additional restrictions if warranted.		1				Scientific understanding and value judgments
…Set-backs of at least 1/3 mile (0.5km) would be needed to prevent flow through documented pathways of subsurface contamination.
½ mile (0.8 km) for oil or natural gas extraction		1
½ mile (0.8 km) for oil or natural gas extraction from office buildings and other indoor areas.		1
Minimum of 1 mile (1.6 km) for gas extraction			1
1 mile (1.6 km) for oil or natural gas extraction re: schools, hospitals and other sensitive receptors.		1				Scientific understanding and value judgments
I would consider this (indoor work spaces) a case where additional restrictions would be important. Oil and/or gas operations near hospitals and schools should simply not be allowed, and 1 mile (1.6 km) or more as a setback would not be unreasonable.		1				Scientific understanding and value judgments
…and at least 1 mile (1.6 km) from where animals are found. No difference between oil and gas extraction.		1				Scientific understanding and value judgments
1 ¼ mile (2 km) from natural gas wells
At least 2 miles (3.2 km), maybe more n=2 panelists				1
Should be 2 miles (3.2 km) from residences				1
Since health risk increases proportional to length of time of exposure to released to1ins, set- backs for places where people spend extended time (home, work, school, hospitals) should be greater than for intermittent exposures.		1				Scientific understanding and value judgments
Cannot recommend set-back distances (n=10 panelists):
These considerations apply equally to oil and gas production: Due to our inability, with current information, to predict dispersal pathways accurately, I do not think safe set-back distances can be determined…		1				Scientific understanding and value judgments
This is something that is difficult to determine because it depends on the hydrology and air currents. Note: Same response for #1 and #4	1					Scientific understanding and value judgments
I am personally of the opinion that there is no safe set-back distance for oil extraction and housing.				1
Hard to say given that air pollution can travel as far as 200 miles and the shale fractures can result in unpredictable pathways for water pollution. I would say there is no appropriate setback and all infrastructure carries risk.				1
Placing set back distances on natural gas activities may not be able to be as general as one would hope. Simply saying oil and gas development should be 1 mile from any population might not be entirely true.		1				Scientific understanding and value judgments
My response applies to both oil and gas. ...do not take a position on specific distances, in large part because there is no scientifically definitive distance beyond which health impacts would never occur. However, we believe that current setbacks from residential areas are much too short in all states. …Clearly setbacks in residential areas should be longer than in industrial areas, where gas op…	1					Scientific understanding and value judgments
I do not have an opinion on an appropriate set-back distance because I don’t believe there is enough evidence to inform an opinion.				1
Again the distinction between oil and gas is not important. I think there are appropriate, science based set backs that could be developed. I agree with the position that the ones that exist are not science based at all (or only limited science was used, e.g., 150 ft setback based on the height of a drill rig) and are based on political compromises.		1				Scientific understanding and value judgments
I do not believe this is calculable				1
I am of the opinion that offices, hospitals and schools should not be built in the vicinity of oil production. Ambient air quality is compromised in and around the area. VOC’s have been known to travel long distances.		1				Scientific understanding and value judgments
Related to indoor work spaces: Indoor sources of stress and reduced productivity include noise and vibration. It is probably not possible to know at this point what an appropriate setback would be to mitigate noise and vibration felt indoors due to highly variable geological conditions, outdoor topography and land use cover, and building construction.		1				Variable geological conditions would make this very difficult
…the amount of exposure outdoors may be greater for airborne contaminants, and workers who are outdoors for prolonged periods, as may happen with farming activities, could have increased exposure. Agricultural exposures may also include an additional route of contact via contaminated dusts and soils, which have accumulated toxins over near-constant airborne exposures or exposure to liquids throug…		1				Scientific understanding
We have seen the impact of oil production in close proximity to agriculture. Well casings fail, fluid leaks out, groundwater is contaminated and crops die. Pistachios are the only crop that can appears to be able to withstand the intense salinity leached from produced water.			1
We also know very little about the effects of spills and changes in air and water quality on farm animals and crops. A good case can be made for the notion that these industrial processes do not belong near food production.		1
There are no appropriate set-back distances for recreation areas near oil production. Ambient air quality is affected by VOCs. We have no proof of what constitutes a safe set-back distance. Cumulative effects have yet to be studied.				1
I don’t know.			1
Length of exposure may be considerable in recreational areas such as parks and playgrounds, and contact may occur through multiple routes (airborne, dust, dirt, and possibly water, near streams, ponds, and lakes). While length and extent of exposure may be less than for homes, hospitals, and workplaces, the idea of children and families being exposed during what are expected to be and what are pr…	1					Scientific understanding
Seeing all the infrastructure is really distressing. So I would say that the setback would have to be far as not be visible from a place of recreation because that would defeat the purpose.			1
Vulnerable Populations
Panelists recommend additional considerations for vulnerable populations (n=11 panelists):
I would consider this a case where additional restrictions would be important. Oil and/or gas operations near hospitals and schools should simply not be allowed, and 1 mile (1.6 km) or more as a setback would not be unreasonable. Note: Same response given for indoor work spaces	1					Scientific understanding and value judgments
Yes, greater setback distances are warranted for schools, daycare centers, long-term care facilities, etc. for both oil and gas extraction. 1 mile (1.6 km) for oil or natural gas extraction re: schools, hospitals and other sensitive receptors. Note: Same response given for indoor work spaces	1					Scientific understanding and value judgments
I believe about 2500 feet or 1/2 mile (0.76 km) is the distance within which any pollution due to natural gas development has been detected. I'd recommend this as a setback for vulnerable populations. Note: This panelist suggested setbacks between 1/10 mile (0.1 km) and 1/4 mile (0.4 km) from well pads in questions #1, 2, 3, and 4				1
Larger setback distances in gas extraction are critical to larger vulnerable groups because one must take into consideration evacuation time and route in case of a catastrophic well or related infrastructure event. NOTE: This panelist suggested a minimum of 1mile (1.6 km) in response to questions #1, 2, 3, and 4		1				Scientific understanding and value judgments
Setbacks (gas) should definitely be farther from schools, day care centers where children are located and long-term facilities where people who already have compromised health don't need it further compromised by poor air quality from unconventional gas development. NOTE: This panelist suggested at least 2 miles (3.2 km) in response to questions #1, 2, 3, and 4				1
Populations that are particularly sensitive to the toxins known and suspected to be associated with fracking activities should have special protections; this includes children, neonates, fetuses, embryos, pregnant women, elderly individuals, and those with pre-existing medical or psychological conditions. A set-back distance double the known maximum length of contaminant pathways (i.e, approximat…		1				Scientific understanding and value judgments
As I mentioned in my prior response, as far away as practicable is my response for all of these related questions, and it certainly makes sense to try to increase setback distances for vulnerable populations that are known to be more susceptible to air pollution in particular such as the young, elderly, and those with pre-existing respiratory conditions. (Note, I focused on the air pathway in my …		1				Scientific understanding and value judgments
Sites that include vulnerable individuals should be taken into consideration. Adding an additional setback distance to schools, day care centers and long-term care facilities should be a priority among the considerations of all setback distances. At this time, there is not enough information available to make an educated estimate as to what that additional distance should be.			1
My sense is that the answer should be yes, based on analogy to other pollutant sources. For example, in CA I think the recommended setback for schools is 500 m from the nearest major roadway, whereas residences and businesses can be placed in that 500 m zone.		1				Scientific understanding and value judgments
Vulnerable groups should be considered in establishing health protective set back distances for all upstream energy development.	1					Scientific understanding and value judgments
It is logical to argue for even greater protections for populations that are known to be vulnerable... supports the call in Pennsylvania for a “one mile minimum” setback from schools, and to apply this to all settings where vulnerable individuals spend extensive time… longer setbacks on places used or inhabited by people with known vulnerabilities. …It makes sense to start with…longer setbacks on…		1
Panelists do not recommend additional considerations for vulnerable populations (n=5 panelists)
I am really unsure as to how to answer this because if air plumes travel and contribute to quality degradation of an entire region, it is likely that it would impact vulnerable populations regardless of physical proximity.			1
Regarding different set-backs for settings with vulnerable populations: Probably not. It appears that the most vulnerable populations are pregnant women and those with asthma, neither of which would necessarily be concentrated in specific facilities.				1
Vulnerable populations are distributed throughout the environment. This is therefore an inadequate calculation to consider.			1
1 ¼ mile (2 km) from natural gas wells Note: This panelist makes the same recommendation for all settings		1
The distances mentioned above (in responses #1, 2, 4) are set to protect vulnerable persons as they are all a significant part of every society. NOTE: This panelist suggested 2 miles (3.2 km), maybe more, in response to questions #1, 2, and 4				1

## Sheet: Round2_2
Set-back Distance Recommendations	1	2	3	4	5	Rationale for “Strongly Agree” (1) and “Agree” (2)
Recommended set-back distances (n=10 panelists)
I defer to existing regulation: Center of well pads may not be located within 1/10 mile (0.1 km) of an occupied dwelling structure			1
Center of well pads may not be located within 1/10 mile (0.1 km) of … a building 2500 square feet or larger used to house/shelter dairy cattle or poultry			1
2/10 mile (0.3 km) for gas operations based on industry studies of blowouts, explosions and fires from drill rigs, compressor stations and pipelines.			1
Given appropriate controls (which can be negotiated in the lease)… 2/10 mile (0.32 km) setback from outdoor play areas may be appropriate			1
As far away as practicable…I believe at least ¼ mile (0.4 km) setback (and preferably more like a ½ mile (0.8 km) to also address all of the stress related impacts) is needed for all types of hydraulic fracturing and related activities and places where people live, work, and recreate. Even a ½ mile may not be enough for some types of these operations. My response is related to both oil and gas ex…		1
Setbacks are as large as 3/10 mile (0.45 km) in other states. I would consider this to be a minimum, with additional restrictions if warranted.		1
…Set-backs of at least 1/3 mile (0.5km) would be needed to prevent flow through documented pathways of subsurface contamination.		1
½ mile (0.8 km) for oil or natural gas extraction		1
½ mile (0.8 km) for oil or natural gas extraction from office buildings and other indoor areas.		1
Minimum of 1 mile (1.6 km) for gas extraction		1
1 mile (1.6 km) for oil or natural gas extraction re: schools, hospitals and other sensitive receptors.		1
I would consider this (indoor work spaces) a case where additional restrictions would be important. Oil and/or gas operations near hospitals and schools should simply not be allowed, and 1 mile (1.6 km) or more as a setback would not be unreasonable.		1
…and at least 1 mile (1.6 km) from where animals are found. No difference between oil and gas extraction.		1
1 ¼ mile (2 km) from natural gas wells		1
At least 2 miles (3.2 km), maybe more n=2 panelists		1
Should be 2 miles (3.2 km) from residences		1
Since health risk increases proportional to length of time of exposure to released to1ins, set- backs for places where people spend extended time (home, work, school, hospitals) should be greater than for intermittent exposures.		1
Cannot recommend set-back distances (n=10 panelists):
These considerations apply equally to oil and gas production: Due to our inability, with current information, to predict dispersal pathways accurately, I do not think safe set-back distances can be determined…		1
This is something that is difficult to determine because it depends on the hydrology and air currents. Note: Same response for #1 and #4		1
I am personally of the opinion that there is no safe set-back distance for oil extraction and housing.	1
Hard to say given that air pollution can travel as far as 200 miles and the shale fractures can result in unpredictable pathways for water pollution. I would say there is no appropriate setback and all infrastructure carries risk.	1
Placing set back distances on natural gas activities may not be able to be as general as one would hope. Simply saying oil and gas development should be 1 mile from any population might not be entirely true.		1
My response applies to both oil and gas. ...do not take a position on specific distances, in large part because there is no scientifically definitive distance beyond which health impacts would never occur. However, we believe that current setbacks from residential areas are much too short in all states. …Clearly setbacks in residential areas should be longer than in industrial areas, where gas op…	1
I do not have an opinion on an appropriate set-back distance because I don’t believe there is enough evidence to inform an opinion.			1
Again the distinction between oil and gas is not important. I think there are appropriate, science based set backs that could be developed. I agree with the position that the ones that exist are not science based at all (or only limited science was used, e.g., 150 ft setback based on the height of a drill rig) and are based on political compromises.		1
I do not believe this is calculable			1
I am of the opinion that offices, hospitals and schools should not be built in the vicinity of oil production. Ambient air quality is compromised in and around the area. VOC’s have been known to travel long distances.		1
Related to indoor work spaces: Indoor sources of stress and reduced productivity include noise and vibration. It is probably not possible to know at this point what an appropriate setback would be to mitigate noise and vibration felt indoors due to highly variable geological conditions, outdoor topography and land use cover, and building construction.		1
…the amount of exposure outdoors may be greater for airborne contaminants, and workers who are outdoors for prolonged periods, as may happen with farming activities, could have increased exposure. Agricultural exposures may also include an additional route of contact via contaminated dusts and soils, which have accumulated toxins over near-constant airborne exposures or exposure to liquids throug…		1
We have seen the impact of oil production in close proximity to agriculture. Well casings fail, fluid leaks out, groundwater is contaminated and crops die. Pistachios are the only crop that can appears to be able to withstand the intense salinity leached from produced water.			1
We also know very little about the effects of spills and changes in air and water quality on farm animals and crops. A good case can be made for the notion that these industrial processes do not belong near food production.		1
There are no appropriate set-back distances for recreation areas near oil production. Ambient air quality is affected by VOCs. We have no proof of what constitutes a safe set-back distance. Cumulative effects have yet to be studied.		1
I don’t know.			1
Length of exposure may be considerable in recreational areas such as parks and playgrounds, and contact may occur through multiple routes (airborne, dust, dirt, and possibly water, near streams, ponds, and lakes). While length and extent of exposure may be less than for homes, hospitals, and workplaces, the idea of children and families being exposed during what are expected to be and what are pr…		1
Seeing all the infrastructure is really distressing. So I would say that the setback would have to be far as not be visible from a place of recreation because that would defeat the purpose.		1
Vulnerable Populations
Panelists recommend additional considerations for vulnerable populations (n=11 panelists):
I would consider this a case where additional restrictions would be important. Oil and/or gas operations near hospitals and schools should simply not be allowed, and 1 mile (1.6 km) or more as a setback would not be unreasonable. Note: Same response given for indoor work spaces	1
Yes, greater setback distances are warranted for schools, daycare centers, long-term care facilities, etc. for both oil and gas extraction. 1 mile (1.6 km) for oil or natural gas extraction re: schools, hospitals and other sensitive receptors. Note: Same response given for indoor work spaces	1
I believe about 2500 feet or 1/2 mile (0.76 km) is the distance within which any pollution due to natural gas development has been detected. I'd recommend this as a setback for vulnerable populations. Note: This panelist suggested setbacks between 1/10 mile (0.1 km) and 1/4 mile (0.4 km) from well pads in questions #1, 2, 3, and 4	1
Larger setback distances in gas extraction are critical to larger vulnerable groups because one must take into consideration evacuation time and route in case of a catastrophic well or related infrastructure event. NOTE: This panelist suggested a minimum of 1mile (1.6 km) in response to questions #1, 2, 3, and 4	1
Setbacks (gas) should definitely be farther from schools, day care centers where children are located and long-term facilities where people who already have compromised health don't need it further compromised by poor air quality from unconventional gas development. NOTE: This panelist suggested at least 2 miles (3.2 km) in response to questions #1, 2, 3, and 4	1
Populations that are particularly sensitive to the toxins known and suspected to be associated with fracking activities should have special protections; this includes children, neonates, fetuses, embryos, pregnant women, elderly individuals, and those with pre-existing medical or psychological conditions. A set-back distance double the known maximum length of contaminant pathways (i.e, approximat…	1
As I mentioned in my prior response, as far away as practicable is my response for all of these related questions, and it certainly makes sense to try to increase setback distances for vulnerable populations that are known to be more susceptible to air pollution in particular such as the young, elderly, and those with pre-existing respiratory conditions. (Note, I focused on the air pathway in my …	1
Sites that include vulnerable individuals should be taken into consideration. Adding an additional setback distance to schools, day care centers and long-term care facilities should be a priority among the considerations of all setback distances. At this time, there is not enough information available to make an educated estimate as to what that additional distance should be.	1
My sense is that the answer should be yes, based on analogy to other pollutant sources. For example, in CA I think the recommended setback for schools is 500 m from the nearest major roadway, whereas residences and businesses can be placed in that 500 m zone.	1
Vulnerable groups should be considered in establishing health protective set back distances for all upstream energy development.	1
It is logical to argue for even greater protections for populations that are known to be vulnerable... supports the call in Pennsylvania for a “one mile minimum” setback from schools, and to apply this to all settings where vulnerable individuals spend extensive time… longer setbacks on places used or inhabited by people with known vulnerabilities. …It makes sense to start with…longer setbacks on…	1
Panelists do not recommend additional considerations for vulnerable populations (n=5 panelists)
I am really unsure as to how to answer this because if air plumes travel and contribute to quality degradation of an entire region, it is likely that it would impact vulnerable populations regardless of physical proximity.	1
Regarding different set-backs for settings with vulnerable populations: Probably not. It appears that the most vulnerable populations are pregnant women and those with asthma, neither of which would necessarily be concentrated in specific facilities.			1
Vulnerable populations are distributed throughout the environment. This is therefore an inadequate calculation to consider.			1
1 ¼ mile (2 km) from natural gas wells Note: This panelist makes the same recommendation for all settings			1
The distances mentioned above (in responses #1, 2, 4) are set to protect vulnerable persons as they are all a significant part of every society. NOTE: This panelist suggested 2 miles (3.2 km), maybe more, in response to questions #1, 2, and 4		1

## Sheet: Round2_4
Set-back Distance Recommendations	1	2	3	4	5	Rationale for “Strongly Agree” (1) and “Agree” (2)
Recommended set-back distances (n=10 panelists)
I defer to existing regulation: Center of well pads may not be located within 1/10 mile (0.1 km) of an occupied dwelling structure					1
Center of well pads may not be located within 1/10 mile (0.1 km) of … a building 2500 square feet or larger used to house/shelter dairy cattle or poultry					1
2/10 mile (0.3 km) for gas operations based on industry studies of blowouts, explosions and fires from drill rigs, compressor stations and pipelines.					1
Given appropriate controls (which can be negotiated in the lease)… 2/10 mile (0.32 km) setback from outdoor play areas may be appropriate					1
As far away as practicable…I believe at least ¼ mile (0.4 km) setback (and preferably more like a ½ mile (0.8 km) to also address all of the stress related impacts) is needed for all types of hydraulic fracturing and related activities and places where people live, work, and recreate. Even a ½ mile may not be enough for some types of these operations. My response is related to both oil and gas ex…		1
Setbacks are as large as 3/10 mile (0.45 km) in other states. I would consider this to be a minimum, with additional restrictions if warranted.	1
…Set-backs of at least 1/3 mile (0.5km) would be needed to prevent flow through documented pathways of subsurface contamination.		1
½ mile (0.8 km) for oil or natural gas extraction		1
½ mile (0.8 km) for oil or natural gas extraction from office buildings and other indoor areas.		1
Minimum of 1 mile (1.6 km) for gas extraction		1
1 mile (1.6 km) for oil or natural gas extraction re: schools, hospitals and other sensitive receptors.		1
I would consider this (indoor work spaces) a case where additional restrictions would be important. Oil and/or gas operations near hospitals and schools should simply not be allowed, and 1 mile (1.6 km) or more as a setback would not be unreasonable.	1
…and at least 1 mile (1.6 km) from where animals are found. No difference between oil and gas extraction.		1
1 ¼ mile (2 km) from natural gas wells		1
At least 2 miles (3.2 km), maybe more n=2 panelists		1
Should be 2 miles (3.2 km) from residences		1
Since health risk increases proportional to length of time of exposure to released to1ins, set- backs for places where people spend extended time (home, work, school, hospitals) should be greater than for intermittent exposures.		1
Cannot recommend set-back distances (n=10 panelists):
These considerations apply equally to oil and gas production: Due to our inability, with current information, to predict dispersal pathways accurately, I do not think safe set-back distances can be determined…		1
This is something that is difficult to determine because it depends on the hydrology and air currents. Note: Same response for #1 and #4	1
I am personally of the opinion that there is no safe set-back distance for oil extraction and housing.			1
Hard to say given that air pollution can travel as far as 200 miles and the shale fractures can result in unpredictable pathways for water pollution. I would say there is no appropriate setback and all infrastructure carries risk.			1
Placing set back distances on natural gas activities may not be able to be as general as one would hope. Simply saying oil and gas development should be 1 mile from any population might not be entirely true.		1
My response applies to both oil and gas. ...do not take a position on specific distances, in large part because there is no scientifically definitive distance beyond which health impacts would never occur. However, we believe that current setbacks from residential areas are much too short in all states. …Clearly setbacks in residential areas should be longer than in industrial areas, where gas op…		1
I do not have an opinion on an appropriate set-back distance because I don’t believe there is enough evidence to inform an opinion.		1
Again the distinction between oil and gas is not important. I think there are appropriate, science based set backs that could be developed. I agree with the position that the ones that exist are not science based at all (or only limited science was used, e.g., 150 ft setback based on the height of a drill rig) and are based on political compromises.		1
I do not believe this is calculable			1
I am of the opinion that offices, hospitals and schools should not be built in the vicinity of oil production. Ambient air quality is compromised in and around the area. VOC’s have been known to travel long distances.		1
Related to indoor work spaces: Indoor sources of stress and reduced productivity include noise and vibration. It is probably not possible to know at this point what an appropriate setback would be to mitigate noise and vibration felt indoors due to highly variable geological conditions, outdoor topography and land use cover, and building construction.		1
…the amount of exposure outdoors may be greater for airborne contaminants, and workers who are outdoors for prolonged periods, as may happen with farming activities, could have increased exposure. Agricultural exposures may also include an additional route of contact via contaminated dusts and soils, which have accumulated toxins over near-constant airborne exposures or exposure to liquids throug…		1
We have seen the impact of oil production in close proximity to agriculture. Well casings fail, fluid leaks out, groundwater is contaminated and crops die. Pistachios are the only crop that can appears to be able to withstand the intense salinity leached from produced water.		1
We also know very little about the effects of spills and changes in air and water quality on farm animals and crops. A good case can be made for the notion that these industrial processes do not belong near food production.	1
There are no appropriate set-back distances for recreation areas near oil production. Ambient air quality is affected by VOCs. We have no proof of what constitutes a safe set-back distance. Cumulative effects have yet to be studied.		1
I don’t know.			1
Length of exposure may be considerable in recreational areas such as parks and playgrounds, and contact may occur through multiple routes (airborne, dust, dirt, and possibly water, near streams, ponds, and lakes). While length and extent of exposure may be less than for homes, hospitals, and workplaces, the idea of children and families being exposed during what are expected to be and what are pr…		1
Seeing all the infrastructure is really distressing. So I would say that the setback would have to be far as not be visible from a place of recreation because that would defeat the purpose.			1
Vulnerable Populations
Panelists recommend additional considerations for vulnerable populations (n=11 panelists):
I would consider this a case where additional restrictions would be important. Oil and/or gas operations near hospitals and schools should simply not be allowed, and 1 mile (1.6 km) or more as a setback would not be unreasonable. Note: Same response given for indoor work spaces	1
Yes, greater setback distances are warranted for schools, daycare centers, long-term care facilities, etc. for both oil and gas extraction. 1 mile (1.6 km) for oil or natural gas extraction re: schools, hospitals and other sensitive receptors. Note: Same response given for indoor work spaces		1
I believe about 2500 feet or 1/2 mile (0.76 km) is the distance within which any pollution due to natural gas development has been detected. I'd recommend this as a setback for vulnerable populations. Note: This panelist suggested setbacks between 1/10 mile (0.1 km) and 1/4 mile (0.4 km) from well pads in questions #1, 2, 3, and 4			1
Larger setback distances in gas extraction are critical to larger vulnerable groups because one must take into consideration evacuation time and route in case of a catastrophic well or related infrastructure event. NOTE: This panelist suggested a minimum of 1mile (1.6 km) in response to questions #1, 2, 3, and 4		1
Setbacks (gas) should definitely be farther from schools, day care centers where children are located and long-term facilities where people who already have compromised health don't need it further compromised by poor air quality from unconventional gas development. NOTE: This panelist suggested at least 2 miles (3.2 km) in response to questions #1, 2, 3, and 4		1
Populations that are particularly sensitive to the toxins known and suspected to be associated with fracking activities should have special protections; this includes children, neonates, fetuses, embryos, pregnant women, elderly individuals, and those with pre-existing medical or psychological conditions. A set-back distance double the known maximum length of contaminant pathways (i.e, approximat…		1
As I mentioned in my prior response, as far away as practicable is my response for all of these related questions, and it certainly makes sense to try to increase setback distances for vulnerable populations that are known to be more susceptible to air pollution in particular such as the young, elderly, and those with pre-existing respiratory conditions. (Note, I focused on the air pathway in my …		1
Sites that include vulnerable individuals should be taken into consideration. Adding an additional setback distance to schools, day care centers and long-term care facilities should be a priority among the considerations of all setback distances. At this time, there is not enough information available to make an educated estimate as to what that additional distance should be.		1
My sense is that the answer should be yes, based on analogy to other pollutant sources. For example, in CA I think the recommended setback for schools is 500 m from the nearest major roadway, whereas residences and businesses can be placed in that 500 m zone.		1
Vulnerable groups should be considered in establishing health protective set back distances for all upstream energy development.		1
It is logical to argue for even greater protections for populations that are known to be vulnerable... supports the call in Pennsylvania for a “one mile minimum” setback from schools, and to apply this to all settings where vulnerable individuals spend extensive time… longer setbacks on places used or inhabited by people with known vulnerabilities. …It makes sense to start with…longer setbacks on…		1
Panelists do not recommend additional considerations for vulnerable populations (n=5 panelists)
I am really unsure as to how to answer this because if air plumes travel and contribute to quality degradation of an entire region, it is likely that it would impact vulnerable populations regardless of physical proximity.			1
Regarding different set-backs for settings with vulnerable populations: Probably not. It appears that the most vulnerable populations are pregnant women and those with asthma, neither of which would necessarily be concentrated in specific facilities.		1
Vulnerable populations are distributed throughout the environment. This is therefore an inadequate calculation to consider.		1
1 ¼ mile (2 km) from natural gas wells Note: This panelist makes the same recommendation for all settings		1
The distances mentioned above (in responses #1, 2, 4) are set to protect vulnerable persons as they are all a significant part of every society. NOTE: This panelist suggested 2 miles (3.2 km), maybe more, in response to questions #1, 2, and 4		1

## Sheet: Round2_6
Set-back Distance Recommendations	1	2	3	4	5	Rationale for “Strongly Agree” (1) and “Agree” (2)
Recommended set-back distances (n=10 panelists)
I defer to existing regulation: Center of well pads may not be located within 1/10 mile (0.1 km) of an occupied dwelling structure			1
Center of well pads may not be located within 1/10 mile (0.1 km) of … a building 2500 square feet or larger used to house/shelter dairy cattle or poultry			1
2/10 mile (0.3 km) for gas operations based on industry studies of blowouts, explosions and fires from drill rigs, compressor stations and pipelines.			1
Given appropriate controls (which can be negotiated in the lease)… 2/10 mile (0.32 km) setback from outdoor play areas may be appropriate			1
As far away as practicable…I believe at least ¼ mile (0.4 km) setback (and preferably more like a ½ mile (0.8 km) to also address all of the stress related impacts) is needed for all types of hydraulic fracturing and related activities and places where people live, work, and recreate. Even a ½ mile may not be enough for some types of these operations. My response is related to both oil and gas ex…			1
Setbacks are as large as 3/10 mile (0.45 km) in other states. I would consider this to be a minimum, with additional restrictions if warranted.			1
…Set-backs of at least 1/3 mile (0.5km) would be needed to prevent flow through documented pathways of subsurface contamination.			1
½ mile (0.8 km) for oil or natural gas extraction			1
½ mile (0.8 km) for oil or natural gas extraction from office buildings and other indoor areas.			1
Minimum of 1 mile (1.6 km) for gas extraction			1
1 mile (1.6 km) for oil or natural gas extraction re: schools, hospitals and other sensitive receptors.			1
I would consider this (indoor work spaces) a case where additional restrictions would be important. Oil and/or gas operations near hospitals and schools should simply not be allowed, and 1 mile (1.6 km) or more as a setback would not be unreasonable.			1
…and at least 1 mile (1.6 km) from where animals are found. No difference between oil and gas extraction.			1
1 ¼ mile (2 km) from natural gas wells			1
At least 2 miles (3.2 km), maybe more n=2 panelists				1		This seems larger than necessary
Should be 2 miles (3.2 km) from residences				1		This seems larger than necessary
Since health risk increases proportional to length of time of exposure to released to1ins, set- backs for places where people spend extended time (home, work, school, hospitals) should be greater than for intermittent exposures.			1
Cannot recommend set-back distances (n=10 panelists):
These considerations apply equally to oil and gas production: Due to our inability, with current information, to predict dispersal pathways accurately, I do not think safe set-back distances can be determined…			1
This is something that is difficult to determine because it depends on the hydrology and air currents. Note: Same response for #1 and #4	1
I am personally of the opinion that there is no safe set-back distance for oil extraction and housing.			1
Hard to say given that air pollution can travel as far as 200 miles and the shale fractures can result in unpredictable pathways for water pollution. I would say there is no appropriate setback and all infrastructure carries risk.			1
Placing set back distances on natural gas activities may not be able to be as general as one would hope. Simply saying oil and gas development should be 1 mile from any population might not be entirely true.		1
My response applies to both oil and gas. ...do not take a position on specific distances, in large part because there is no scientifically definitive distance beyond which health impacts would never occur. However, we believe that current setbacks from residential areas are much too short in all states. …Clearly setbacks in residential areas should be longer than in industrial areas, where gas op…		1
I do not have an opinion on an appropriate set-back distance because I don’t believe there is enough evidence to inform an opinion.		1
Again the distinction between oil and gas is not important. I think there are appropriate, science based set backs that could be developed. I agree with the position that the ones that exist are not science based at all (or only limited science was used, e.g., 150 ft setback based on the height of a drill rig) and are based on political compromises.		1
I do not believe this is calculable			1
I am of the opinion that offices, hospitals and schools should not be built in the vicinity of oil production. Ambient air quality is compromised in and around the area. VOC’s have been known to travel long distances.		1
Related to indoor work spaces: Indoor sources of stress and reduced productivity include noise and vibration. It is probably not possible to know at this point what an appropriate setback would be to mitigate noise and vibration felt indoors due to highly variable geological conditions, outdoor topography and land use cover, and building construction.		1
…the amount of exposure outdoors may be greater for airborne contaminants, and workers who are outdoors for prolonged periods, as may happen with farming activities, could have increased exposure. Agricultural exposures may also include an additional route of contact via contaminated dusts and soils, which have accumulated toxins over near-constant airborne exposures or exposure to liquids throug…		1
We have seen the impact of oil production in close proximity to agriculture. Well casings fail, fluid leaks out, groundwater is contaminated and crops die. Pistachios are the only crop that can appears to be able to withstand the intense salinity leached from produced water.		1
We also know very little about the effects of spills and changes in air and water quality on farm animals and crops. A good case can be made for the notion that these industrial processes do not belong near food production.	1
There are no appropriate set-back distances for recreation areas near oil production. Ambient air quality is affected by VOCs. We have no proof of what constitutes a safe set-back distance. Cumulative effects have yet to be studied.		1
I don’t know.			1
Length of exposure may be considerable in recreational areas such as parks and playgrounds, and contact may occur through multiple routes (airborne, dust, dirt, and possibly water, near streams, ponds, and lakes). While length and extent of exposure may be less than for homes, hospitals, and workplaces, the idea of children and families being exposed during what are expected to be and what are pr…		1
Seeing all the infrastructure is really distressing. So I would say that the setback would have to be far as not be visible from a place of recreation because that would defeat the purpose.			1
Vulnerable Populations
Panelists recommend additional considerations for vulnerable populations (n=11 panelists):
I would consider this a case where additional restrictions would be important. Oil and/or gas operations near hospitals and schools should simply not be allowed, and 1 mile (1.6 km) or more as a setback would not be unreasonable. Note: Same response given for indoor work spaces	1
Yes, greater setback distances are warranted for schools, daycare centers, long-term care facilities, etc. for both oil and gas extraction. 1 mile (1.6 km) for oil or natural gas extraction re: schools, hospitals and other sensitive receptors. Note: Same response given for indoor work spaces		1
I believe about 2500 feet or 1/2 mile (0.76 km) is the distance within which any pollution due to natural gas development has been detected. I'd recommend this as a setback for vulnerable populations. Note: This panelist suggested setbacks between 1/10 mile (0.1 km) and 1/4 mile (0.4 km) from well pads in questions #1, 2, 3, and 4			1
Larger setback distances in gas extraction are critical to larger vulnerable groups because one must take into consideration evacuation time and route in case of a catastrophic well or related infrastructure event. NOTE: This panelist suggested a minimum of 1mile (1.6 km) in response to questions #1, 2, 3, and 4		1
Setbacks (gas) should definitely be farther from schools, day care centers where children are located and long-term facilities where people who already have compromised health don't need it further compromised by poor air quality from unconventional gas development. NOTE: This panelist suggested at least 2 miles (3.2 km) in response to questions #1, 2, 3, and 4		1
Populations that are particularly sensitive to the toxins known and suspected to be associated with fracking activities should have special protections; this includes children, neonates, fetuses, embryos, pregnant women, elderly individuals, and those with pre-existing medical or psychological conditions. A set-back distance double the known maximum length of contaminant pathways (i.e, approximat…		1
As I mentioned in my prior response, as far away as practicable is my response for all of these related questions, and it certainly makes sense to try to increase setback distances for vulnerable populations that are known to be more susceptible to air pollution in particular such as the young, elderly, and those with pre-existing respiratory conditions. (Note, I focused on the air pathway in my …		1
Sites that include vulnerable individuals should be taken into consideration. Adding an additional setback distance to schools, day care centers and long-term care facilities should be a priority among the considerations of all setback distances. At this time, there is not enough information available to make an educated estimate as to what that additional distance should be.		1
My sense is that the answer should be yes, based on analogy to other pollutant sources. For example, in CA I think the recommended setback for schools is 500 m from the nearest major roadway, whereas residences and businesses can be placed in that 500 m zone.		1
Vulnerable groups should be considered in establishing health protective set back distances for all upstream energy development.		1
It is logical to argue for even greater protections for populations that are known to be vulnerable... supports the call in Pennsylvania for a “one mile minimum” setback from schools, and to apply this to all settings where vulnerable individuals spend extensive time… longer setbacks on places used or inhabited by people with known vulnerabilities. …It makes sense to start with…longer setbacks on…		1
Panelists do not recommend additional considerations for vulnerable populations (n=5 panelists)
I am really unsure as to how to answer this because if air plumes travel and contribute to quality degradation of an entire region, it is likely that it would impact vulnerable populations regardless of physical proximity.			1
Regarding different set-backs for settings with vulnerable populations: Probably not. It appears that the most vulnerable populations are pregnant women and those with asthma, neither of which would necessarily be concentrated in specific facilities.		1
Vulnerable populations are distributed throughout the environment. This is therefore an inadequate calculation to consider.		1
1 ¼ mile (2 km) from natural gas wells Note: This panelist makes the same recommendation for all settings		1
The distances mentioned above (in responses #1, 2, 4) are set to protect vulnerable persons as they are all a significant part of every society. NOTE: This panelist suggested 2 miles (3.2 km), maybe more, in response to questions #1, 2, and 4		1

## Sheet: Round2_7
Set-back Distance Recommendations	1	2	3	4	5	Rationale for “Strongly Agree” (1) and “Agree” (2)
Recommended set-back distances (n=10 panelists)
I defer to existing regulation: Center of well pads may not be located within 1/10 mile (0.1 km) of an occupied dwelling structure				1
Center of well pads may not be located within 1/10 mile (0.1 km) of … a building 2500 square feet or larger used to house/shelter dairy cattle or poultry				1
2/10 mile (0.3 km) for gas operations based on industry studies of blowouts, explosions and fires from drill rigs, compressor stations and pipelines.				1
Given appropriate controls (which can be negotiated in the lease)… 2/10 mile (0.32 km) setback from outdoor play areas may be appropriate				1
As far away as practicable…I believe at least ¼ mile (0.4 km) setback (and preferably more like a ½ mile (0.8 km) to also address all of the stress related impacts) is needed for all types of hydraulic fracturing and related activities and places where people live, work, and recreate. Even a ½ mile may not be enough for some types of these operations. My response is related to both oil and gas ex…				1
Setbacks are as large as 3/10 mile (0.45 km) in other states. I would consider this to be a minimum, with additional restrictions if warranted.				1
…Set-backs of at least 1/3 mile (0.5km) would be needed to prevent flow through documented pathways of subsurface contamination.			1
½ mile (0.8 km) for oil or natural gas extraction				1
½ mile (0.8 km) for oil or natural gas extraction from office buildings and other indoor areas.				1
Minimum of 1 mile (1.6 km) for gas extraction	1					This is a position that Earthworks supports—although we recognize that there is no clearly established difference beyond which problems wouldn’t occur. This goes primarily for airborne exposures, but may end up being shown for underground/groundwater impacts as well.
1 mile (1.6 km) for oil or natural gas extraction re: schools, hospitals and other sensitive receptors.	1					This is a position that Earthworks supports—although we recognize that there is no clearly established difference beyond which problems wouldn’t occur. This goes primarily for airborne exposures, but may end up being shown for underground/groundwater impacts as well. Some protection for vulnerable populations is especially important, and do-able through setbacks when such people are located in on…
I would consider this (indoor work spaces) a case where additional restrictions would be important. Oil and/or gas operations near hospitals and schools should simply not be allowed, and 1 mile (1.6 km) or more as a setback would not be unreasonable.		1
…and at least 1 mile (1.6 km) from where animals are found. No difference between oil and gas extraction.		1				Since animals are often health sentinels and contamination can accumulate up the food chain, and animals shouldn’t have to suffer either, I agree with this view. But refinement of what is meant by “are found” is needed. Farms, stables, etc. or anywhere with pets?!
1 ¼ mile (2 km) from natural gas wells		1				I can agree with setbacks longer than 1 mile, but again there is no established distance beyond which harm doesn’t necessarily occur…so the rationale for these particular distances should be explained.
At least 2 miles (3.2 km), maybe more n=2 panelists		1
Should be 2 miles (3.2 km) from residences		1
Since health risk increases proportional to length of time of exposure to released to1ins, set- backs for places where people spend extended time (home, work, school, hospitals) should be greater than for intermittent exposures.				1
Cannot recommend set-back distances (n=10 panelists):
These considerations apply equally to oil and gas production: Due to our inability, with current information, to predict dispersal pathways accurately, I do not think safe set-back distances can be determined…		1				I agree with these statements for the reasons given above. However, I think that setbacks can be established in the policy & regulatory context and in particular situations that can offer better protection, for example longer setbacks might protect from explosions & fires and provide a buffer against noise & light.
This is something that is difficult to determine because it depends on the hydrology and air currents. Note: Same response for #1 and #4		1
I am personally of the opinion that there is no safe set-back distance for oil extraction and housing.		1
Hard to say given that air pollution can travel as far as 200 miles and the shale fractures can result in unpredictable pathways for water pollution. I would say there is no appropriate setback and all infrastructure carries risk.	1
Placing set back distances on natural gas activities may not be able to be as general as one would hope. Simply saying oil and gas development should be 1 mile from any population might not be entirely true.			1			[Note: I’m not sure what’s meant by this statement]
My response applies to both oil and gas. ...do not take a position on specific distances, in large part because there is no scientifically definitive distance beyond which health impacts would never occur. However, we believe that current setbacks from residential areas are much too short in all states. …Clearly setbacks in residential areas should be longer than in industrial areas, where gas op…	1
I do not have an opinion on an appropriate set-back distance because I don’t believe there is enough evidence to inform an opinion.				1
Again the distinction between oil and gas is not important. I think there are appropriate, science based set backs that could be developed. I agree with the position that the ones that exist are not science based at all (or only limited science was used, e.g., 150 ft setback based on the height of a drill rig) and are based on political compromises.		1				Yes, science can guide setbacks—but science is emerging and the risks/potential exposures vary greatly across processes & facilities. The other statements with which I agree appear to be based on current knowledge about exposures and make sense.
I do not believe this is calculable			1
I am of the opinion that offices, hospitals and schools should not be built in the vicinity of oil production. Ambient air quality is compromised in and around the area. VOC’s have been known to travel long distances.	1
Related to indoor work spaces: Indoor sources of stress and reduced productivity include noise and vibration. It is probably not possible to know at this point what an appropriate setback would be to mitigate noise and vibration felt indoors due to highly variable geological conditions, outdoor topography and land use cover, and building construction.		1
…the amount of exposure outdoors may be greater for airborne contaminants, and workers who are outdoors for prolonged periods, as may happen with farming activities, could have increased exposure. Agricultural exposures may also include an additional route of contact via contaminated dusts and soils, which have accumulated toxins over near-constant airborne exposures or exposure to liquids throug…		1
We have seen the impact of oil production in close proximity to agriculture. Well casings fail, fluid leaks out, groundwater is contaminated and crops die. Pistachios are the only crop that can appears to be able to withstand the intense salinity leached from produced water.			1
We also know very little about the effects of spills and changes in air and water quality on farm animals and crops. A good case can be made for the notion that these industrial processes do not belong near food production.		1
There are no appropriate set-back distances for recreation areas near oil production. Ambient air quality is affected by VOCs. We have no proof of what constitutes a safe set-back distance. Cumulative effects have yet to be studied.	1
I don’t know.
Length of exposure may be considerable in recreational areas such as parks and playgrounds, and contact may occur through multiple routes (airborne, dust, dirt, and possibly water, near streams, ponds, and lakes). While length and extent of exposure may be less than for homes, hospitals, and workplaces, the idea of children and families being exposed during what are expected to be and what are pr…		1
Seeing all the infrastructure is really distressing. So I would say that the setback would have to be far as not be visible from a place of recreation because that would defeat the purpose.			1
Vulnerable Populations
Panelists recommend additional considerations for vulnerable populations (n=11 panelists):
I would consider this a case where additional restrictions would be important. Oil and/or gas operations near hospitals and schools should simply not be allowed, and 1 mile (1.6 km) or more as a setback would not be unreasonable. Note: Same response given for indoor work spaces	1					See my responses for agree statements above. Also, I think focusing on populations with known health vulnerabilities makes sense from a policy & regulatory perspective—but some exposures & risks apply to everyone, and can render even healthy, non-vulnerable people unhealthy!
Yes, greater setback distances are warranted for schools, daycare centers, long-term care facilities, etc. for both oil and gas extraction. 1 mile (1.6 km) for oil or natural gas extraction re: schools, hospitals and other sensitive receptors. Note: Same response given for indoor work spaces	1
I believe about 2500 feet or 1/2 mile (0.76 km) is the distance within which any pollution due to natural gas development has been detected. I'd recommend this as a setback for vulnerable populations. Note: This panelist suggested setbacks between 1/10 mile (0.1 km) and 1/4 mile (0.4 km) from well pads in questions #1, 2, 3, and 4				1
Larger setback distances in gas extraction are critical to larger vulnerable groups because one must take into consideration evacuation time and route in case of a catastrophic well or related infrastructure event. NOTE: This panelist suggested a minimum of 1mile (1.6 km) in response to questions #1, 2, 3, and 4		1				I agree with the logic here, if “larger vulnerable groups” means “more people,” i.e., larger numbers to evacuate.
Setbacks (gas) should definitely be farther from schools, day care centers where children are located and long-term facilities where people who already have compromised health don't need it further compromised by poor air quality from unconventional gas development. NOTE: This panelist suggested at least 2 miles (3.2 km) in response to questions #1, 2, 3, and 4	1					Impacts on pre-existing conditions demand much more attention. The debate over health impacts gets mired in a demand for clear causality—and in the meantime lets industry off the hook for not only creating problems but making them worse. If someone has respiratory problems they’re told to stay inside when air quality is bad—we need to apply this same approach to oil & gas development.
Populations that are particularly sensitive to the toxins known and suspected to be associated with fracking activities should have special protections; this includes children, neonates, fetuses, embryos, pregnant women, elderly individuals, and those with pre-existing medical or psychological conditions. A set-back distance double the known maximum length of contaminant pathways (i.e, approximat…	1
As I mentioned in my prior response, as far away as practicable is my response for all of these related questions, and it certainly makes sense to try to increase setback distances for vulnerable populations that are known to be more susceptible to air pollution in particular such as the young, elderly, and those with pre-existing respiratory conditions. (Note, I focused on the air pathway in my …	1
Sites that include vulnerable individuals should be taken into consideration. Adding an additional setback distance to schools, day care centers and long-term care facilities should be a priority among the considerations of all setback distances. At this time, there is not enough information available to make an educated estimate as to what that additional distance should be.	1
My sense is that the answer should be yes, based on analogy to other pollutant sources. For example, in CA I think the recommended setback for schools is 500 m from the nearest major roadway, whereas residences and businesses can be placed in that 500 m zone.				1
Vulnerable groups should be considered in establishing health protective set back distances for all upstream energy development.		1				I agree with this statement but not with the blanket separation of upstream activities (vs. downstream, like processing facilities)
It is logical to argue for even greater protections for populations that are known to be vulnerable... supports the call in Pennsylvania for a “one mile minimum” setback from schools, and to apply this to all settings where vulnerable individuals spend extensive time… longer setbacks on places used or inhabited by people with known vulnerabilities. …It makes sense to start with…longer setbacks on…	1
Panelists do not recommend additional considerations for vulnerable populations (n=5 panelists)
I am really unsure as to how to answer this because if air plumes travel and contribute to quality degradation of an entire region, it is likely that it would impact vulnerable populations regardless of physical proximity.		1				I agree with the idea that vulnerable people may be everywhere—but still think that settings with known concentrations of vulnerable people is a good starting place to reduce harm and make progress on setbacks, which are currently pathetically small and not based on current realities.
Regarding different set-backs for settings with vulnerable populations: Probably not. It appears that the most vulnerable populations are pregnant women and those with asthma, neither of which would necessarily be concentrated in specific facilities.		1
Vulnerable populations are distributed throughout the environment. This is therefore an inadequate calculation to consider.		1
1 ¼ mile (2 km) from natural gas wells Note: This panelist makes the same recommendation for all settings				1
The distances mentioned above (in responses #1, 2, 4) are set to protect vulnerable persons as they are all a significant part of every society. NOTE: This panelist suggested 2 miles (3.2 km), maybe more, in response to questions #1, 2, and 4		1

## Sheet: Round2_8
Set-back Distance Recommendations	1	2	3	4	5	Rationale for “Strongly Agree” (1) and “Agree” (2)
Recommended set-back distances (n=10 panelists)
I defer to existing regulation: Center of well pads may not be located within 1/10 mile (0.1 km) of an occupied dwelling structure					1
Center of well pads may not be located within 1/10 mile (0.1 km) of … a building 2500 square feet or larger used to house/shelter dairy cattle or poultry			1
2/10 mile (0.3 km) for gas operations based on industry studies of blowouts, explosions and fires from drill rigs, compressor stations and pipelines.			1
Given appropriate controls (which can be negotiated in the lease)… 2/10 mile (0.32 km) setback from outdoor play areas may be appropriate			1
As far away as practicable…I believe at least ¼ mile (0.4 km) setback (and preferably more like a ½ mile (0.8 km) to also address all of the stress related impacts) is needed for all types of hydraulic fracturing and related activities and places where people live, work, and recreate. Even a ½ mile may not be enough for some types of these operations. My response is related to both oil and gas ex…			1
Setbacks are as large as 3/10 mile (0.45 km) in other states. I would consider this to be a minimum, with additional restrictions if warranted.			1
…Set-backs of at least 1/3 mile (0.5km) would be needed to prevent flow through documented pathways of subsurface contamination.			1
½ mile (0.8 km) for oil or natural gas extraction			1
½ mile (0.8 km) for oil or natural gas extraction from office buildings and other indoor areas.			1
Minimum of 1 mile (1.6 km) for gas extraction			1
1 mile (1.6 km) for oil or natural gas extraction re: schools, hospitals and other sensitive receptors.			1
I would consider this (indoor work spaces) a case where additional restrictions would be important. Oil and/or gas operations near hospitals and schools should simply not be allowed, and 1 mile (1.6 km) or more as a setback would not be unreasonable.			1
…and at least 1 mile (1.6 km) from where animals are found. No difference between oil and gas extraction.			1
1 ¼ mile (2 km) from natural gas wells			1
At least 2 miles (3.2 km), maybe more n=2 panelists			1
Should be 2 miles (3.2 km) from residences			1
Since health risk increases proportional to length of time of exposure to released to1ins, set- backs for places where people spend extended time (home, work, school, hospitals) should be greater than for intermittent exposures.		1
Cannot recommend set-back distances (n=10 panelists):
These considerations apply equally to oil and gas production: Due to our inability, with current information, to predict dispersal pathways accurately, I do not think safe set-back distances can be determined…	1
This is something that is difficult to determine because it depends on the hydrology and air currents. Note: Same response for #1 and #4	1
I am personally of the opinion that there is no safe set-back distance for oil extraction and housing.			1
Hard to say given that air pollution can travel as far as 200 miles and the shale fractures can result in unpredictable pathways for water pollution. I would say there is no appropriate setback and all infrastructure carries risk.		1
Placing set back distances on natural gas activities may not be able to be as general as one would hope. Simply saying oil and gas development should be 1 mile from any population might not be entirely true.	1
My response applies to both oil and gas. ...do not take a position on specific distances, in large part because there is no scientifically definitive distance beyond which health impacts would never occur. However, we believe that current setbacks from residential areas are much too short in all states. …Clearly setbacks in residential areas should be longer than in industrial areas, where gas op…	1
I do not have an opinion on an appropriate set-back distance because I don’t believe there is enough evidence to inform an opinion.	1
Again the distinction between oil and gas is not important. I think there are appropriate, science based set backs that could be developed. I agree with the position that the ones that exist are not science based at all (or only limited science was used, e.g., 150 ft setback based on the height of a drill rig) and are based on political compromises.	1
I do not believe this is calculable			1
I am of the opinion that offices, hospitals and schools should not be built in the vicinity of oil production. Ambient air quality is compromised in and around the area. VOC’s have been known to travel long distances.			1
Related to indoor work spaces: Indoor sources of stress and reduced productivity include noise and vibration. It is probably not possible to know at this point what an appropriate setback would be to mitigate noise and vibration felt indoors due to highly variable geological conditions, outdoor topography and land use cover, and building construction.			1
…the amount of exposure outdoors may be greater for airborne contaminants, and workers who are outdoors for prolonged periods, as may happen with farming activities, could have increased exposure. Agricultural exposures may also include an additional route of contact via contaminated dusts and soils, which have accumulated toxins over near-constant airborne exposures or exposure to liquids throug…			1
We have seen the impact of oil production in close proximity to agriculture. Well casings fail, fluid leaks out, groundwater is contaminated and crops die. Pistachios are the only crop that can appears to be able to withstand the intense salinity leached from produced water.			1
We also know very little about the effects of spills and changes in air and water quality on farm animals and crops. A good case can be made for the notion that these industrial processes do not belong near food production.			1
There are no appropriate set-back distances for recreation areas near oil production. Ambient air quality is affected by VOCs. We have no proof of what constitutes a safe set-back distance. Cumulative effects have yet to be studied.	1
I don’t know.	1
Length of exposure may be considerable in recreational areas such as parks and playgrounds, and contact may occur through multiple routes (airborne, dust, dirt, and possibly water, near streams, ponds, and lakes). While length and extent of exposure may be less than for homes, hospitals, and workplaces, the idea of children and families being exposed during what are expected to be and what are pr…		1
Seeing all the infrastructure is really distressing. So I would say that the setback would have to be far as not be visible from a place of recreation because that would defeat the purpose.			1
Vulnerable Populations
Panelists recommend additional considerations for vulnerable populations (n=11 panelists):
I would consider this a case where additional restrictions would be important. Oil and/or gas operations near hospitals and schools should simply not be allowed, and 1 mile (1.6 km) or more as a setback would not be unreasonable. Note: Same response given for indoor work spaces			1
Yes, greater setback distances are warranted for schools, daycare centers, long-term care facilities, etc. for both oil and gas extraction. 1 mile (1.6 km) for oil or natural gas extraction re: schools, hospitals and other sensitive receptors. Note: Same response given for indoor work spaces			1
I believe about 2500 feet or 1/2 mile (0.76 km) is the distance within which any pollution due to natural gas development has been detected. I'd recommend this as a setback for vulnerable populations. Note: This panelist suggested setbacks between 1/10 mile (0.1 km) and 1/4 mile (0.4 km) from well pads in questions #1, 2, 3, and 4			1
Larger setback distances in gas extraction are critical to larger vulnerable groups because one must take into consideration evacuation time and route in case of a catastrophic well or related infrastructure event. NOTE: This panelist suggested a minimum of 1mile (1.6 km) in response to questions #1, 2, 3, and 4			1
Setbacks (gas) should definitely be farther from schools, day care centers where children are located and long-term facilities where people who already have compromised health don't need it further compromised by poor air quality from unconventional gas development. NOTE: This panelist suggested at least 2 miles (3.2 km) in response to questions #1, 2, 3, and 4			1
Populations that are particularly sensitive to the toxins known and suspected to be associated with fracking activities should have special protections; this includes children, neonates, fetuses, embryos, pregnant women, elderly individuals, and those with pre-existing medical or psychological conditions. A set-back distance double the known maximum length of contaminant pathways (i.e, approximat…			1
As I mentioned in my prior response, as far away as practicable is my response for all of these related questions, and it certainly makes sense to try to increase setback distances for vulnerable populations that are known to be more susceptible to air pollution in particular such as the young, elderly, and those with pre-existing respiratory conditions. (Note, I focused on the air pathway in my …			1
Sites that include vulnerable individuals should be taken into consideration. Adding an additional setback distance to schools, day care centers and long-term care facilities should be a priority among the considerations of all setback distances. At this time, there is not enough information available to make an educated estimate as to what that additional distance should be.	1
My sense is that the answer should be yes, based on analogy to other pollutant sources. For example, in CA I think the recommended setback for schools is 500 m from the nearest major roadway, whereas residences and businesses can be placed in that 500 m zone.	1
Vulnerable groups should be considered in establishing health protective set back distances for all upstream energy development.	1
It is logical to argue for even greater protections for populations that are known to be vulnerable... supports the call in Pennsylvania for a “one mile minimum” setback from schools, and to apply this to all settings where vulnerable individuals spend extensive time… longer setbacks on places used or inhabited by people with known vulnerabilities. …It makes sense to start with…longer setbacks on…			1
Panelists do not recommend additional considerations for vulnerable populations (n=5 panelists)
I am really unsure as to how to answer this because if air plumes travel and contribute to quality degradation of an entire region, it is likely that it would impact vulnerable populations regardless of physical proximity.				1
Regarding different set-backs for settings with vulnerable populations: Probably not. It appears that the most vulnerable populations are pregnant women and those with asthma, neither of which would necessarily be concentrated in specific facilities.				1
Vulnerable populations are distributed throughout the environment. This is therefore an inadequate calculation to consider.				1
1 ¼ mile (2 km) from natural gas wells Note: This panelist makes the same recommendation for all settings			1
The distances mentioned above (in responses #1, 2, 4) are set to protect vulnerable persons as they are all a significant part of every society. NOTE: This panelist suggested 2 miles (3.2 km), maybe more, in response to questions #1, 2, and 4				1

## Sheet: Round2_10
Set-back Distance Recommendations	1	2	3	4	5	Rationale for “Strongly Agree” (1) and “Agree” (2)
Recommended set-back distances (n=10 panelists)
I defer to existing regulation: Center of well pads may not be located within 1/10 mile (0.1 km) of an occupied dwelling structure					1
Center of well pads may not be located within 1/10 mile (0.1 km) of … a building 2500 square feet or larger used to house/shelter dairy cattle or poultry					1
2/10 mile (0.3 km) for gas operations based on industry studies of blowouts, explosions and fires from drill rigs, compressor stations and pipelines.					1
Given appropriate controls (which can be negotiated in the lease)… 2/10 mile (0.32 km) setback from outdoor play areas may be appropriate					1
As far away as practicable…I believe at least ¼ mile (0.4 km) setback (and preferably more like a ½ mile (0.8 km) to also address all of the stress related impacts) is needed for all types of hydraulic fracturing and related activities and places where people live, work, and recreate. Even a ½ mile may not be enough for some types of these operations. My response is related to both oil and gas ex…				1
Setbacks are as large as 3/10 mile (0.45 km) in other states. I would consider this to be a minimum, with additional restrictions if warranted.					1
…Set-backs of at least 1/3 mile (0.5km) would be needed to prevent flow through documented pathways of subsurface contamination.					1
½ mile (0.8 km) for oil or natural gas extraction					1
½ mile (0.8 km) for oil or natural gas extraction from office buildings and other indoor areas.					1
Minimum of 1 mile (1.6 km) for gas extraction				1
1 mile (1.6 km) for oil or natural gas extraction re: schools, hospitals and other sensitive receptors.				1
I would consider this (indoor work spaces) a case where additional restrictions would be important. Oil and/or gas operations near hospitals and schools should simply not be allowed, and 1 mile (1.6 km) or more as a setback would not be unreasonable.		1
…and at least 1 mile (1.6 km) from where animals are found. No difference between oil and gas extraction.				1
1 ¼ mile (2 km) from natural gas wells				1
At least 2 miles (3.2 km), maybe more n=2 panelists	1
Should be 2 miles (3.2 km) from residences	1
Since health risk increases proportional to length of time of exposure to released to1ins, set- backs for places where people spend extended time (home, work, school, hospitals) should be greater than for intermittent exposures.	1
Cannot recommend set-back distances (n=10 panelists):
These considerations apply equally to oil and gas production: Due to our inability, with current information, to predict dispersal pathways accurately, I do not think safe set-back distances can be determined…			1
This is something that is difficult to determine because it depends on the hydrology and air currents. Note: Same response for #1 and #4		1
I am personally of the opinion that there is no safe set-back distance for oil extraction and housing.	1
Hard to say given that air pollution can travel as far as 200 miles and the shale fractures can result in unpredictable pathways for water pollution. I would say there is no appropriate setback and all infrastructure carries risk.	1
Placing set back distances on natural gas activities may not be able to be as general as one would hope. Simply saying oil and gas development should be 1 mile from any population might not be entirely true.		1
My response applies to both oil and gas. ...do not take a position on specific distances, in large part because there is no scientifically definitive distance beyond which health impacts would never occur. However, we believe that current setbacks from residential areas are much too short in all states. …Clearly setbacks in residential areas should be longer than in industrial areas, where gas op…		1
I do not have an opinion on an appropriate set-back distance because I don’t believe there is enough evidence to inform an opinion.			1
Again the distinction between oil and gas is not important. I think there are appropriate, science based set backs that could be developed. I agree with the position that the ones that exist are not science based at all (or only limited science was used, e.g., 150 ft setback based on the height of a drill rig) and are based on political compromises.			1
I do not believe this is calculable			1
I am of the opinion that offices, hospitals and schools should not be built in the vicinity of oil production. Ambient air quality is compromised in and around the area. VOC’s have been known to travel long distances.		1
Related to indoor work spaces: Indoor sources of stress and reduced productivity include noise and vibration. It is probably not possible to know at this point what an appropriate setback would be to mitigate noise and vibration felt indoors due to highly variable geological conditions, outdoor topography and land use cover, and building construction.		1
…the amount of exposure outdoors may be greater for airborne contaminants, and workers who are outdoors for prolonged periods, as may happen with farming activities, could have increased exposure. Agricultural exposures may also include an additional route of contact via contaminated dusts and soils, which have accumulated toxins over near-constant airborne exposures or exposure to liquids throug…		1
We have seen the impact of oil production in close proximity to agriculture. Well casings fail, fluid leaks out, groundwater is contaminated and crops die. Pistachios are the only crop that can appears to be able to withstand the intense salinity leached from produced water.			1
We also know very little about the effects of spills and changes in air and water quality on farm animals and crops. A good case can be made for the notion that these industrial processes do not belong near food production.		1
There are no appropriate set-back distances for recreation areas near oil production. Ambient air quality is affected by VOCs. We have no proof of what constitutes a safe set-back distance. Cumulative effects have yet to be studied.		1
I don’t know.			1
Length of exposure may be considerable in recreational areas such as parks and playgrounds, and contact may occur through multiple routes (airborne, dust, dirt, and possibly water, near streams, ponds, and lakes). While length and extent of exposure may be less than for homes, hospitals, and workplaces, the idea of children and families being exposed during what are expected to be and what are pr…	1
Seeing all the infrastructure is really distressing. So I would say that the setback would have to be far as not be visible from a place of recreation because that would defeat the purpose.		1
Vulnerable Populations	1	2	3	4	5
Panelists recommend additional considerations for vulnerable populations (n=11 panelists):
I would consider this a case where additional restrictions would be important. Oil and/or gas operations near hospitals and schools should simply not be allowed, and 1 mile (1.6 km) or more as a setback would not be unreasonable. Note: Same response given for indoor work spaces		1
Yes, greater setback distances are warranted for schools, daycare centers, long-term care facilities, etc. for both oil and gas extraction. 1 mile (1.6 km) for oil or natural gas extraction re: schools, hospitals and other sensitive receptors. Note: Same response given for indoor work spaces				1
I believe about 2500 feet or 1/2 mile (0.76 km) is the distance within which any pollution due to natural gas development has been detected. I'd recommend this as a setback for vulnerable populations. Note: This panelist suggested setbacks between 1/10 mile (0.1 km) and 1/4 mile (0.4 km) from well pads in questions #1, 2, 3, and 4					1
Larger setback distances in gas extraction are critical to larger vulnerable groups because one must take into consideration evacuation time and route in case of a catastrophic well or related infrastructure event. NOTE: This panelist suggested a minimum of 1mile (1.6 km) in response to questions #1, 2, 3, and 4		1
Setbacks (gas) should definitely be farther from schools, day care centers where children are located and long-term facilities where people who already have compromised health don't need it further compromised by poor air quality from unconventional gas development. NOTE: This panelist suggested at least 2 miles (3.2 km) in response to questions #1, 2, 3, and 4	1
Populations that are particularly sensitive to the toxins known and suspected to be associated with fracking activities should have special protections; this includes children, neonates, fetuses, embryos, pregnant women, elderly individuals, and those with pre-existing medical or psychological conditions. A set-back distance double the known maximum length of contaminant pathways (i.e, approximat…				1
As I mentioned in my prior response, as far away as practicable is my response for all of these related questions, and it certainly makes sense to try to increase setback distances for vulnerable populations that are known to be more susceptible to air pollution in particular such as the young, elderly, and those with pre-existing respiratory conditions. (Note, I focused on the air pathway in my …		1
Sites that include vulnerable individuals should be taken into consideration. Adding an additional setback distance to schools, day care centers and long-term care facilities should be a priority among the considerations of all setback distances. At this time, there is not enough information available to make an educated estimate as to what that additional distance should be.		1
My sense is that the answer should be yes, based on analogy to other pollutant sources. For example, in CA I think the recommended setback for schools is 500 m from the nearest major roadway, whereas residences and businesses can be placed in that 500 m zone.				1
Vulnerable groups should be considered in establishing health protective set back distances for all upstream energy development.		1
It is logical to argue for even greater protections for populations that are known to be vulnerable... supports the call in Pennsylvania for a “one mile minimum” setback from schools, and to apply this to all settings where vulnerable individuals spend extensive time… longer setbacks on places used or inhabited by people with known vulnerabilities. …It makes sense to start with…longer setbacks on…			1
Panelists do not recommend additional considerations for vulnerable populations (n=5 panelists)
I am really unsure as to how to answer this because if air plumes travel and contribute to quality degradation of an entire region, it is likely that it would impact vulnerable populations regardless of physical proximity.			1
Regarding different set-backs for settings with vulnerable populations: Probably not. It appears that the most vulnerable populations are pregnant women and those with asthma, neither of which would necessarily be concentrated in specific facilities.				1
Vulnerable populations are distributed throughout the environment. This is therefore an inadequate calculation to consider.			1
1 ¼ mile (2 km) from natural gas wells Note: This panelist makes the same recommendation for all settings				1
The distances mentioned above (in responses #1, 2, 4) are set to protect vulnerable persons as they are all a significant part of every society. NOTE: This panelist suggested 2 miles (3.2 km), maybe more, in response to questions #1, 2, and 4	1

## Sheet: Round2_11
Set-back Distance Recommendations	1	2	3	4	5	Rationale for “Strongly Agree” (1) and “Agree” (2)
Recommended set-back distances (n=10 panelists)
I defer to existing regulation: Center of well pads may not be located within 1/10 mile (0.1 km) of an occupied dwelling structure					1
Center of well pads may not be located within 1/10 mile (0.1 km) of … a building 2500 square feet or larger used to house/shelter dairy cattle or poultry					1
2/10 mile (0.3 km) for gas operations based on industry studies of blowouts, explosions and fires from drill rigs, compressor stations and pipelines.					1
Given appropriate controls (which can be negotiated in the lease)… 2/10 mile (0.32 km) setback from outdoor play areas may be appropriate					1
As far away as practicable…I believe at least ¼ mile (0.4 km) setback (and preferably more like a ½ mile (0.8 km) to also address all of the stress related impacts) is needed for all types of hydraulic fracturing and related activities and places where people live, work, and recreate. Even a ½ mile may not be enough for some types of these operations. My response is related to both oil and gas ex…		1
Setbacks are as large as 3/10 mile (0.45 km) in other states. I would consider this to be a minimum, with additional restrictions if warranted.		1
…Set-backs of at least 1/3 mile (0.5km) would be needed to prevent flow through documented pathways of subsurface contamination.		1
½ mile (0.8 km) for oil or natural gas extraction		1
½ mile (0.8 km) for oil or natural gas extraction from office buildings and other indoor areas.		1
Minimum of 1 mile (1.6 km) for gas extraction	1					Given air pollution and evacuation data
1 mile (1.6 km) for oil or natural gas extraction re: schools, hospitals and other sensitive receptors.	1
I would consider this (indoor work spaces) a case where additional restrictions would be important. Oil and/or gas operations near hospitals and schools should simply not be allowed, and 1 mile (1.6 km) or more as a setback would not be unreasonable.	1
…and at least 1 mile (1.6 km) from where animals are found. No difference between oil and gas extraction.	1
1 ¼ mile (2 km) from natural gas wells	1
At least 2 miles (3.2 km), maybe more n=2 panelists	1
Should be 2 miles (3.2 km) from residences	1
Since health risk increases proportional to length of time of exposure to released to1ins, set- backs for places where people spend extended time (home, work, school, hospitals) should be greater than for intermittent exposures.	1
Cannot recommend set-back distances (n=10 panelists):
These considerations apply equally to oil and gas production: Due to our inability, with current information, to predict dispersal pathways accurately, I do not think safe set-back distances can be determined…		1
This is something that is difficult to determine because it depends on the hydrology and air currents. Note: Same response for #1 and #4		1
I am personally of the opinion that there is no safe set-back distance for oil extraction and housing.		1
Hard to say given that air pollution can travel as far as 200 miles and the shale fractures can result in unpredictable pathways for water pollution. I would say there is no appropriate setback and all infrastructure carries risk.		1
Placing set back distances on natural gas activities may not be able to be as general as one would hope. Simply saying oil and gas development should be 1 mile from any population might not be entirely true.		1
My response applies to both oil and gas. ...do not take a position on specific distances, in large part because there is no scientifically definitive distance beyond which health impacts would never occur. However, we believe that current setbacks from residential areas are much too short in all states. …Clearly setbacks in residential areas should be longer than in industrial areas, where gas op…	1
I do not have an opinion on an appropriate set-back distance because I don’t believe there is enough evidence to inform an opinion.			1
Again the distinction between oil and gas is not important. I think there are appropriate, science based set backs that could be developed. I agree with the position that the ones that exist are not science based at all (or only limited science was used, e.g., 150 ft setback based on the height of a drill rig) and are based on political compromises.	1
I do not believe this is calculable		1
I am of the opinion that offices, hospitals and schools should not be built in the vicinity of oil production. Ambient air quality is compromised in and around the area. VOC’s have been known to travel long distances.	1
Related to indoor work spaces: Indoor sources of stress and reduced productivity include noise and vibration. It is probably not possible to know at this point what an appropriate setback would be to mitigate noise and vibration felt indoors due to highly variable geological conditions, outdoor topography and land use cover, and building construction.		1
…the amount of exposure outdoors may be greater for airborne contaminants, and workers who are outdoors for prolonged periods, as may happen with farming activities, could have increased exposure. Agricultural exposures may also include an additional route of contact via contaminated dusts and soils, which have accumulated toxins over near-constant airborne exposures or exposure to liquids throug…		1
We have seen the impact of oil production in close proximity to agriculture. Well casings fail, fluid leaks out, groundwater is contaminated and crops die. Pistachios are the only crop that can appears to be able to withstand the intense salinity leached from produced water.		1
We also know very little about the effects of spills and changes in air and water quality on farm animals and crops. A good case can be made for the notion that these industrial processes do not belong near food production.		1
There are no appropriate set-back distances for recreation areas near oil production. Ambient air quality is affected by VOCs. We have no proof of what constitutes a safe set-back distance. Cumulative effects have yet to be studied.		1
I don’t know.			1
Length of exposure may be considerable in recreational areas such as parks and playgrounds, and contact may occur through multiple routes (airborne, dust, dirt, and possibly water, near streams, ponds, and lakes). While length and extent of exposure may be less than for homes, hospitals, and workplaces, the idea of children and families being exposed during what are expected to be and what are pr…	1
Seeing all the infrastructure is really distressing. So I would say that the setback would have to be far as not be visible from a place of recreation because that would defeat the purpose.			1
Vulnerable Populations
Panelists recommend additional considerations for vulnerable populations (n=11 panelists):
I would consider this a case where additional restrictions would be important. Oil and/or gas operations near hospitals and schools should simply not be allowed, and 1 mile (1.6 km) or more as a setback would not be unreasonable. Note: Same response given for indoor work spaces	1
Yes, greater setback distances are warranted for schools, daycare centers, long-term care facilities, etc. for both oil and gas extraction. 1 mile (1.6 km) for oil or natural gas extraction re: schools, hospitals and other sensitive receptors. Note: Same response given for indoor work spaces	1
I believe about 2500 feet or 1/2 mile (0.76 km) is the distance within which any pollution due to natural gas development has been detected. I'd recommend this as a setback for vulnerable populations. Note: This panelist suggested setbacks between 1/10 mile (0.1 km) and 1/4 mile (0.4 km) from well pads in questions #1, 2, 3, and 4				1
Larger setback distances in gas extraction are critical to larger vulnerable groups because one must take into consideration evacuation time and route in case of a catastrophic well or related infrastructure event. NOTE: This panelist suggested a minimum of 1mile (1.6 km) in response to questions #1, 2, 3, and 4	1
Setbacks (gas) should definitely be farther from schools, day care centers where children are located and long-term facilities where people who already have compromised health don't need it further compromised by poor air quality from unconventional gas development. NOTE: This panelist suggested at least 2 miles (3.2 km) in response to questions #1, 2, 3, and 4	1
Populations that are particularly sensitive to the toxins known and suspected to be associated with fracking activities should have special protections; this includes children, neonates, fetuses, embryos, pregnant women, elderly individuals, and those with pre-existing medical or psychological conditions. A set-back distance double the known maximum length of contaminant pathways (i.e, approximat…	1
As I mentioned in my prior response, as far away as practicable is my response for all of these related questions, and it certainly makes sense to try to increase setback distances for vulnerable populations that are known to be more susceptible to air pollution in particular such as the young, elderly, and those with pre-existing respiratory conditions. (Note, I focused on the air pathway in my …	1
Sites that include vulnerable individuals should be taken into consideration. Adding an additional setback distance to schools, day care centers and long-term care facilities should be a priority among the considerations of all setback distances. At this time, there is not enough information available to make an educated estimate as to what that additional distance should be.	1
My sense is that the answer should be yes, based on analogy to other pollutant sources. For example, in CA I think the recommended setback for schools is 500 m from the nearest major roadway, whereas residences and businesses can be placed in that 500 m zone.	1
Vulnerable groups should be considered in establishing health protective set back distances for all upstream energy development.	1
It is logical to argue for even greater protections for populations that are known to be vulnerable... supports the call in Pennsylvania for a “one mile minimum” setback from schools, and to apply this to all settings where vulnerable individuals spend extensive time… longer setbacks on places used or inhabited by people with known vulnerabilities. …It makes sense to start with…longer setbacks on…	1
Panelists do not recommend additional considerations for vulnerable populations (n=5 panelists)
I am really unsure as to how to answer this because if air plumes travel and contribute to quality degradation of an entire region, it is likely that it would impact vulnerable populations regardless of physical proximity.				1
Regarding different set-backs for settings with vulnerable populations: Probably not. It appears that the most vulnerable populations are pregnant women and those with asthma, neither of which would necessarily be concentrated in specific facilities.				1
Vulnerable populations are distributed throughout the environment. This is therefore an inadequate calculation to consider.				1
1 ¼ mile (2 km) from natural gas wells Note: This panelist makes the same recommendation for all settings	1
The distances mentioned above (in responses #1, 2, 4) are set to protect vulnerable persons as they are all a significant part of every society. NOTE: This panelist suggested 2 miles (3.2 km), maybe more, in response to questions #1, 2, and 4	1

## Sheet: Round2_12
Set-back Distance Recommendations	1	2	3	4	5	Rationale for “Strongly Agree” (1) and “Agree” (2)
Recommended set-back distances (n=10 panelists)
I defer to existing regulation: Center of well pads may not be located within 1/10 mile (0.1 km) of an occupied dwelling structure					1
Center of well pads may not be located within 1/10 mile (0.1 km) of … a building 2500 square feet or larger used to house/shelter dairy cattle or poultry					1
2/10 mile (0.3 km) for gas operations based on industry studies of blowouts, explosions and fires from drill rigs, compressor stations and pipelines.					1
Given appropriate controls (which can be negotiated in the lease)… 2/10 mile (0.32 km) setback from outdoor play areas may be appropriate					1
As far away as practicable…I believe at least ¼ mile (0.4 km) setback (and preferably more like a ½ mile (0.8 km) to also address all of the stress related impacts) is needed for all types of hydraulic fracturing and related activities and places where people live, work, and recreate. Even a ½ mile may not be enough for some types of these operations. My response is related to both oil and gas ex…		1				Studies document contaminations of air and water at distances of close to ½ mile (appro1imately 2000 feet), making that a minimum distance for set-backs designed to prevent exposure to contaminated air and water; avoidance of activity entirely (ban or moratorium) is safer approach
Setbacks are as large as 3/10 mile (0.45 km) in other states. I would consider this to be a minimum, with additional restrictions if warranted.		1				Studies document contaminations of air and water at distances of close to ½ mile (appro1imately 2000 feet), making that a minimum distance for set-backs designed to prevent exposure to contaminated air and water; avoidance of activity entirely (ban or moratorium) is safer approach
…Set-backs of at least 1/3 mile (0.5km) would be needed to prevent flow through documented pathways of subsurface contamination.		1				Studies document contaminations of air and water at distances of close to ½ mile (appro1imately 2000 feet), making that a minimum distance for set-backs designed to prevent exposure to contaminated air and water; avoidance of activity entirely (ban or moratorium) is safer approach
½ mile (0.8 km) for oil or natural gas extraction		1				Studies document contaminations of air and water at distances of close to ½ mile (appro1imately 2000 feet), making that a minimum distance for set-backs designed to prevent exposure to contaminated air and water; avoidance of activity entirely (ban or moratorium) is safer approach
½ mile (0.8 km) for oil or natural gas extraction from office buildings and other indoor areas.		1				Studies document contaminations of air and water at distances of close to ½ mile (appro1imately 2000 feet), making that a minimum distance for set-backs designed to prevent exposure to contaminated air and water; avoidance of activity entirely (ban or moratorium) is safer approach
Minimum of 1 mile (1.6 km) for gas extraction		1				Studies document contaminations of air and water at distances of close to ½ mile (appro1imately 2000 feet), making that a minimum distance for set-backs designed to prevent exposure to contaminated air and water; avoidance of activity entirely (ban or moratorium) is safer approach
1 mile (1.6 km) for oil or natural gas extraction re: schools, hospitals and other sensitive receptors.		1				Studies document contaminations of air and water at distances of close to ½ mile (appro1imately 2000 feet), making that a minimum distance for set-backs designed to prevent exposure to contaminated air and water; avoidance of activity entirely (ban or moratorium) is safer approach
I would consider this (indoor work spaces) a case where additional restrictions would be important. Oil and/or gas operations near hospitals and schools should simply not be allowed, and 1 mile (1.6 km) or more as a setback would not be unreasonable.		1				Studies document contaminations of air and water at distances of close to ½ mile (appro1imately 2000 feet), making that a minimum distance for set-backs designed to prevent exposure to contaminated air and water; avoidance of activity entirely (ban or moratorium) is safer approach
…and at least 1 mile (1.6 km) from where animals are found. No difference between oil and gas extraction.		1				Studies document contaminations of air and water at distances of close to ½ mile (appro1imately 2000 feet), making that a minimum distance for set-backs designed to prevent exposure to contaminated air and water; avoidance of activity entirely (ban or moratorium) is safer approach
1 ¼ mile (2 km) from natural gas wells		1				Studies document contaminations of air and water at distances of close to ½ mile (appro1imately 2000 feet), making that a minimum distance for set-backs designed to prevent exposure to contaminated air and water; avoidance of activity entirely (ban or moratorium) is safer approach
At least 2 miles (3.2 km), maybe more n=2 panelists		1				Studies document contaminations of air and water at distances of close to ½ mile (appro1imately 2000 feet), making that a minimum distance for set-backs designed to prevent exposure to contaminated air and water; avoidance of activity entirely (ban or moratorium) is safer approach
Should be 2 miles (3.2 km) from residences		1				Studies document contaminations of air and water at distances of close to ½ mile (appro1imately 2000 feet), making that a minimum distance for set-backs designed to prevent exposure to contaminated air and water; avoidance of activity entirely (ban or moratorium) is safer approach
Since health risk increases proportional to length of time of exposure to released to1ins, set- backs for places where people spend extended time (home, work, school, hospitals) should be greater than for intermittent exposures.		1				Likely true in most instances, but some episodic spikes in exposure may pose as much or possible greater risk of adverse health impacts than continuous low-level exposures to some agents
Cannot recommend set-back distances (n=10 panelists):
These considerations apply equally to oil and gas production: Due to our inability, with current information, to predict dispersal pathways accurately, I do not think safe set-back distances can be determined…	1					Avoidance of fracking activities entirely (ban or moratorium) is safest approach
This is something that is difficult to determine because it depends on the hydrology and air currents. Note: Same response for #1 and #4	1					Avoidance of fracking activities entirely (ban or moratorium) is safest approach
I am personally of the opinion that there is no safe set-back distance for oil extraction and housing.	1					Avoidance of fracking activities entirely (ban or moratorium) is safest approach
Hard to say given that air pollution can travel as far as 200 miles and the shale fractures can result in unpredictable pathways for water pollution. I would say there is no appropriate setback and all infrastructure carries risk.	1					Avoidance of fracking activities entirely (ban or moratorium) is safest approach
Placing set back distances on natural gas activities may not be able to be as general as one would hope. Simply saying oil and gas development should be 1 mile from any population might not be entirely true.		1				Studies document contaminations of air and water at distances of close to ½ mile (appro1imately 2000 feet), making that a minimum distance for set-backs designed to prevent exposure to contaminated air and water; avoidance of activity entirely (ban or moratorium) is safer approach
My response applies to both oil and gas. ...do not take a position on specific distances, in large part because there is no scientifically definitive distance beyond which health impacts would never occur. However, we believe that current setbacks from residential areas are much too short in all states. …Clearly setbacks in residential areas should be longer than in industrial areas, where gas op…	1					Avoidance of fracking activities entirely (ban or moratorium) is safest approach
I do not have an opinion on an appropriate set-back distance because I don’t believe there is enough evidence to inform an opinion.				1		Studies document contaminations of air and water at distances of close to ½ mile (appro1imately 2000 feet), making that a minimum distance for set-backs designed to prevent exposure to contaminated air and water; avoidance of activity entirely (ban or moratorium) is safer approach
Again the distinction between oil and gas is not important. I think there are appropriate, science based set backs that could be developed. I agree with the position that the ones that exist are not science based at all (or only limited science was used, e.g., 150 ft setback based on the height of a drill rig) and are based on political compromises.		1				Studies document contaminations of air and water at distances of close to ½ mile (appro1imately 2000 feet), making that a minimum distance for set-backs designed to prevent exposure to contaminated air and water; avoidance of activity entirely (ban or moratorium) is safer approach
I do not believe this is calculable	1					Avoidance of fracking activities entirely (ban or moratorium) is safest approach
I am of the opinion that offices, hospitals and schools should not be built in the vicinity of oil production. Ambient air quality is compromised in and around the area. VOC’s have been known to travel long distances.	1					Avoidance of fracking activities entirely (ban or moratorium) is safest approach
Related to indoor work spaces: Indoor sources of stress and reduced productivity include noise and vibration. It is probably not possible to know at this point what an appropriate setback would be to mitigate noise and vibration felt indoors due to highly variable geological conditions, outdoor topography and land use cover, and building construction.		1				Studies document contaminations of air and water at distances of close to ½ mile (appro1imately 2000 feet), making that a minimum distance for set-backs designed to prevent exposure to contaminated air and water – exposure to noise and light would also likely me minimized, although possibly not eliminated, at that distance; avoidance of fracking activities entirely (ban or moratorium) is safer ap…
…the amount of exposure outdoors may be greater for airborne contaminants, and workers who are outdoors for prolonged periods, as may happen with farming activities, could have increased exposure. Agricultural exposures may also include an additional route of contact via contaminated dusts and soils, which have accumulated toxins over near-constant airborne exposures or exposure to liquids throug…	1					Avoidance of fracking activities entirely (ban or moratorium) is safest approach
We have seen the impact of oil production in close proximity to agriculture. Well casings fail, fluid leaks out, groundwater is contaminated and crops die. Pistachios are the only crop that can appears to be able to withstand the intense salinity leached from produced water.	1					Avoidance of fracking activities entirely (ban or moratorium) is safest approach
We also know very little about the effects of spills and changes in air and water quality on farm animals and crops. A good case can be made for the notion that these industrial processes do not belong near food production.	1					Avoidance of fracking activities entirely (ban or moratorium) is safest approach
There are no appropriate set-back distances for recreation areas near oil production. Ambient air quality is affected by VOCs. We have no proof of what constitutes a safe set-back distance. Cumulative effects have yet to be studied.	1					Avoidance of fracking activities entirely (ban or moratorium) is safest approach
I don’t know.				1		Avoidance of fracking activities entirely (ban or moratorium) is safest approach
Length of exposure may be considerable in recreational areas such as parks and playgrounds, and contact may occur through multiple routes (airborne, dust, dirt, and possibly water, near streams, ponds, and lakes). While length and extent of exposure may be less than for homes, hospitals, and workplaces, the idea of children and families being exposed during what are expected to be and what are pr…	1					Avoidance of fracking activities entirely (ban or moratorium) is safest approach
Seeing all the infrastructure is really distressing. So I would say that the setback would have to be far as not be visible from a place of recreation because that would defeat the purpose.	1					Studies document contaminations of air and water at distances of close to ½ mile (appro1imately 2000 feet), making that a minimum distance for set-backs designed to prevent exposure to contaminated air and water – exposure to noise and light would also likely me minimized, although possibly not eliminated, at that distance; avoidance of fracking activities entirely (ban or moratorium) is safer ap…
Vulnerable Populations	1	2	3	4	5	Rationale for “Strongly Agree” (1) and “Agree” (2)
Panelists recommend additional considerations for vulnerable populations (n=11 panelists):
I would consider this a case where additional restrictions would be important. Oil and/or gas operations near hospitals and schools should simply not be allowed, and 1 mile (1.6 km) or more as a setback would not be unreasonable. Note: Same response given for indoor work spaces	1					Avoidance of fracking activities entirely (ban or moratorium) is safest approach
Yes, greater setback distances are warranted for schools, daycare centers, long-term care facilities, etc. for both oil and gas extraction. 1 mile (1.6 km) for oil or natural gas extraction re: schools, hospitals and other sensitive receptors. Note: Same response given for indoor work spaces		1				Avoidance of fracking activities entirely (ban or moratorium) is safest approach
I believe about 2500 feet or 1/2 mile (0.76 km) is the distance within which any pollution due to natural gas development has been detected. I'd recommend this as a setback for vulnerable populations. Note: This panelist suggested setbacks between 1/10 mile (0.1 km) and 1/4 mile (0.4 km) from well pads in questions #1, 2, 3, and 4		1				Avoidance of fracking activities entirely (ban or moratorium) is safest approach
Larger setback distances in gas extraction are critical to larger vulnerable groups because one must take into consideration evacuation time and route in case of a catastrophic well or related infrastructure event. NOTE: This panelist suggested a minimum of 1mile (1.6 km) in response to questions #1, 2, 3, and 4		1				Avoidance of fracking activities entirely (ban or moratorium) is safest approach
Setbacks (gas) should definitely be farther from schools, day care centers where children are located and long-term facilities where people who already have compromised health don't need it further compromised by poor air quality from unconventional gas development. NOTE: This panelist suggested at least 2 miles (3.2 km) in response to questions #1, 2, 3, and 4		1				Avoidance of fracking activities entirely (ban or moratorium) is safest approach
Populations that are particularly sensitive to the toxins known and suspected to be associated with fracking activities should have special protections; this includes children, neonates, fetuses, embryos, pregnant women, elderly individuals, and those with pre-existing medical or psychological conditions. A set-back distance double the known maximum length of contaminant pathways (i.e, approximat…	1					1
As I mentioned in my prior response, as far away as practicable is my response for all of these related questions, and it certainly makes sense to try to increase setback distances for vulnerable populations that are known to be more susceptible to air pollution in particular such as the young, elderly, and those with pre-existing respiratory conditions. (Note, I focused on the air pathway in my …		1				Avoidance of fracking activities entirely (ban or moratorium) is safest approach
Sites that include vulnerable individuals should be taken into consideration. Adding an additional setback distance to schools, day care centers and long-term care facilities should be a priority among the considerations of all setback distances. At this time, there is not enough information available to make an educated estimate as to what that additional distance should be.		1				Avoidance of fracking activities entirely (ban or moratorium) is safest approach
My sense is that the answer should be yes, based on analogy to other pollutant sources. For example, in CA I think the recommended setback for schools is 500 m from the nearest major roadway, whereas residences and businesses can be placed in that 500 m zone.		1				Avoidance of fracking activities entirely (ban or moratorium) is safest approach
Vulnerable groups should be considered in establishing health protective set back distances for all upstream energy development.		1				Avoidance of fracking activities entirely (ban or moratorium) is safest approach
It is logical to argue for even greater protections for populations that are known to be vulnerable... supports the call in Pennsylvania for a “one mile minimum” setback from schools, and to apply this to all settings where vulnerable individuals spend extensive time… longer setbacks on places used or inhabited by people with known vulnerabilities. …It makes sense to start with…longer setbacks on…		1				Avoidance of fracking activities entirely (ban or moratorium) is safest approach
Panelists do not recommend additional considerations for vulnerable populations (n=5 panelists)
I am really unsure as to how to answer this because if air plumes travel and contribute to quality degradation of an entire region, it is likely that it would impact vulnerable populations regardless of physical proximity.				1
Regarding different set-backs for settings with vulnerable populations: Probably not. It appears that the most vulnerable populations are pregnant women and those with asthma, neither of which would necessarily be concentrated in specific facilities.				1
Vulnerable populations are distributed throughout the environment. This is therefore an inadequate calculation to consider.				1
1 ¼ mile (2 km) from natural gas wells Note: This panelist makes the same recommendation for all settings					1
The distances mentioned above (in responses #1, 2, 4) are set to protect vulnerable persons as they are all a significant part of every society. NOTE: This panelist suggested 2 miles (3.2 km), maybe more, in response to questions #1, 2, and 4				1

## Sheet: Round2_13
Set-back Distance Recommendations	1	2	3	4	5	Rationale for “Strongly Agree” (1) and “Agree” (2)
Recommended set-back distances (n=10 panelists)
I defer to existing regulation: Center of well pads may not be located within 1/10 mile (0.1 km) of an occupied dwelling structure			1
Center of well pads may not be located within 1/10 mile (0.1 km) of … a building 2500 square feet or larger used to house/shelter dairy cattle or poultry			1
2/10 mile (0.3 km) for gas operations based on industry studies of blowouts, explosions and fires from drill rigs, compressor stations and pipelines.			1
Given appropriate controls (which can be negotiated in the lease)… 2/10 mile (0.32 km) setback from outdoor play areas may be appropriate			1
As far away as practicable…I believe at least ¼ mile (0.4 km) setback (and preferably more like a ½ mile (0.8 km) to also address all of the stress related impacts) is needed for all types of hydraulic fracturing and related activities and places where people live, work, and recreate. Even a ½ mile may not be enough for some types of these operations. My response is related to both oil and gas ex…			1
Setbacks are as large as 3/10 mile (0.45 km) in other states. I would consider this to be a minimum, with additional restrictions if warranted.			1
…Set-backs of at least 1/3 mile (0.5km) would be needed to prevent flow through documented pathways of subsurface contamination.			1
½ mile (0.8 km) for oil or natural gas extraction			1
½ mile (0.8 km) for oil or natural gas extraction from office buildings and other indoor areas.			1
Minimum of 1 mile (1.6 km) for gas extraction			1
1 mile (1.6 km) for oil or natural gas extraction re: schools, hospitals and other sensitive receptors.			1
I would consider this (indoor work spaces) a case where additional restrictions would be important. Oil and/or gas operations near hospitals and schools should simply not be allowed, and 1 mile (1.6 km) or more as a setback would not be unreasonable.			1
…and at least 1 mile (1.6 km) from where animals are found. No difference between oil and gas extraction.			1
1 ¼ mile (2 km) from natural gas wells
At least 2 miles (3.2 km), maybe more n=2 panelists			1
Should be 2 miles (3.2 km) from residences			1
Since health risk increases proportional to length of time of exposure to released to1ins, set- backs for places where people spend extended time (home, work, school, hospitals) should be greater than for intermittent exposures.		1				A sensible recommendation
Cannot recommend set-back distances (n=10 panelists):
These considerations apply equally to oil and gas production: Due to our inability, with current information, to predict dispersal pathways accurately, I do not think safe set-back distances can be determined…		1				Until we have concrete evidence that set-back distances are safe, leave it in the ground
This is something that is difficult to determine because it depends on the hydrology and air currents. Note: Same response for #1 and #4		1				See above
I am personally of the opinion that there is no safe set-back distance for oil extraction and housing.		1				See above
Hard to say given that air pollution can travel as far as 200 miles and the shale fractures can result in unpredictable pathways for water pollution. I would say there is no appropriate setback and all infrastructure carries risk.		1				See above
Placing set back distances on natural gas activities may not be able to be as general as one would hope. Simply saying oil and gas development should be 1 mile from any population might not be entirely true.		1				See above
My response applies to both oil and gas. ...do not take a position on specific distances, in large part because there is no scientifically definitive distance beyond which health impacts would never occur. However, we believe that current setbacks from residential areas are much too short in all states. …Clearly setbacks in residential areas should be longer than in industrial areas, where gas op…		1
I do not have an opinion on an appropriate set-back distance because I don’t believe there is enough evidence to inform an opinion.		1
Again the distinction between oil and gas is not important. I think there are appropriate, science based set backs that could be developed. I agree with the position that the ones that exist are not science based at all (or only limited science was used, e.g., 150 ft setback based on the height of a drill rig) and are based on political compromises.		1
I do not believe this is calculable		1
I am of the opinion that offices, hospitals and schools should not be built in the vicinity of oil production. Ambient air quality is compromised in and around the area. VOC’s have been known to travel long distances.
Related to indoor work spaces: Indoor sources of stress and reduced productivity include noise and vibration. It is probably not possible to know at this point what an appropriate setback would be to mitigate noise and vibration felt indoors due to highly variable geological conditions, outdoor topography and land use cover, and building construction.		1
…the amount of exposure outdoors may be greater for airborne contaminants, and workers who are outdoors for prolonged periods, as may happen with farming activities, could have increased exposure. Agricultural exposures may also include an additional route of contact via contaminated dusts and soils, which have accumulated toxins over near-constant airborne exposures or exposure to liquids throug…		1
We have seen the impact of oil production in close proximity to agriculture. Well casings fail, fluid leaks out, groundwater is contaminated and crops die. Pistachios are the only crop that can appears to be able to withstand the intense salinity leached from produced water.
We also know very little about the effects of spills and changes in air and water quality on farm animals and crops. A good case can be made for the notion that these industrial processes do not belong near food production.		1
There are no appropriate set-back distances for recreation areas near oil production. Ambient air quality is affected by VOCs. We have no proof of what constitutes a safe set-back distance. Cumulative effects have yet to be studied.
I don’t know.
Length of exposure may be considerable in recreational areas such as parks and playgrounds, and contact may occur through multiple routes (airborne, dust, dirt, and possibly water, near streams, ponds, and lakes). While length and extent of exposure may be less than for homes, hospitals, and workplaces, the idea of children and families being exposed during what are expected to be and what are pr…			1
Seeing all the infrastructure is really distressing. So I would say that the setback would have to be far as not be visible from a place of recreation because that would defeat the purpose.			1
Vulnerable Populations
Panelists recommend additional considerations for vulnerable populations (n=11 panelists):
I would consider this a case where additional restrictions would be important. Oil and/or gas operations near hospitals and schools should simply not be allowed, and 1 mile (1.6 km) or more as a setback would not be unreasonable. Note: Same response given for indoor work spaces			1
Yes, greater setback distances are warranted for schools, daycare centers, long-term care facilities, etc. for both oil and gas extraction. 1 mile (1.6 km) for oil or natural gas extraction re: schools, hospitals and other sensitive receptors. Note: Same response given for indoor work spaces			1
I believe about 2500 feet or 1/2 mile (0.76 km) is the distance within which any pollution due to natural gas development has been detected. I'd recommend this as a setback for vulnerable populations. Note: This panelist suggested setbacks between 1/10 mile (0.1 km) and 1/4 mile (0.4 km) from well pads in questions #1, 2, 3, and 4			1
Larger setback distances in gas extraction are critical to larger vulnerable groups because one must take into consideration evacuation time and route in case of a catastrophic well or related infrastructure event. NOTE: This panelist suggested a minimum of 1mile (1.6 km) in response to questions #1, 2, 3, and 4			1
Setbacks (gas) should definitely be farther from schools, day care centers where children are located and long-term facilities where people who already have compromised health don't need it further compromised by poor air quality from unconventional gas development. NOTE: This panelist suggested at least 2 miles (3.2 km) in response to questions #1, 2, 3, and 4			1
Populations that are particularly sensitive to the toxins known and suspected to be associated with fracking activities should have special protections; this includes children, neonates, fetuses, embryos, pregnant women, elderly individuals, and those with pre-existing medical or psychological conditions. A set-back distance double the known maximum length of contaminant pathways (i.e, approximat…			1			We have no proof that any set-back distance is safe
As I mentioned in my prior response, as far away as practicable is my response for all of these related questions, and it certainly makes sense to try to increase setback distances for vulnerable populations that are known to be more susceptible to air pollution in particular such as the young, elderly, and those with pre-existing respiratory conditions. (Note, I focused on the air pathway in my …			1
Sites that include vulnerable individuals should be taken into consideration. Adding an additional setback distance to schools, day care centers and long-term care facilities should be a priority among the considerations of all setback distances. At this time, there is not enough information available to make an educated estimate as to what that additional distance should be.			1
My sense is that the answer should be yes, based on analogy to other pollutant sources. For example, in CA I think the recommended setback for schools is 500 m from the nearest major roadway, whereas residences and businesses can be placed in that 500 m zone.			1			In my County there is no set-back limit
Vulnerable groups should be considered in establishing health protective set back distances for all upstream energy development.			1
It is logical to argue for even greater protections for populations that are known to be vulnerable... supports the call in Pennsylvania for a “one mile minimum” setback from schools, and to apply this to all settings where vulnerable individuals spend extensive time… longer setbacks on places used or inhabited by people with known vulnerabilities. …It makes sense to start with…longer setbacks on…			1
Panelists do not recommend additional considerations for vulnerable populations (n=5 panelists)
I am really unsure as to how to answer this because if air plumes travel and contribute to quality degradation of an entire region, it is likely that it would impact vulnerable populations regardless of physical proximity.	1
Regarding different set-backs for settings with vulnerable populations: Probably not. It appears that the most vulnerable populations are pregnant women and those with asthma, neither of which would necessarily be concentrated in specific facilities.			1
Vulnerable populations are distributed throughout the environment. This is therefore an inadequate calculation to consider.			1
1 ¼ mile (2 km) from natural gas wells Note: This panelist makes the same recommendation for all settings			1
The distances mentioned above (in responses #1, 2, 4) are set to protect vulnerable persons as they are all a significant part of every society. NOTE: This panelist suggested 2 miles (3.2 km), maybe more, in response to questions #1, 2, and 4			1

[truncated: 4 more sheets: Round2_14, Round2_15, Round2_16, Round2_18]
