# Supplementary material for: Setback distances for unconventional oil and gas development: Delphi study results
Source: PLoS One. 2018 Aug 16;13(8):e0202462. doi: 10.1371/journal.pone.0202462 (PMC6095590; doi:10.1371/journal.pone.0202462)
Supplement: S3 Dataset — (XLSX) [file pone.0202462.s004.xlsx]

## Sheet: Round3_01
Statement	1	2	3	4	5
Setback distances for general population
Recommend less than ¼ mile (0.4 km)					1
Recommend from 1/4 to 1/2 mile (0.4-0.8 km)			1
Overall recommend 1 - 1 1/4 mile (1.6-2 km)		1
Recommend at least 2 miles (3.2 km)			1
It may not be feasible to recommend set back distances for the general population (i.e., There are insufficient scientific data and exposure pathways (air and water) are complex and unpredictable)		1
Setback distances for vulnerable populations
Recommend additional consideration for vulnerable groups (i.e., children, elderly, those with pre-existing medical conditions) and specific types of facilities (e.g., schools, day cares, hospitals, long term care)	1
It may not be feasible to recommend additional considerations (i.e., members of vulnerable populations are distributed throughout the population)		1
1=strongly agree
2=agree
3=unsure
4=disagree
5=strongly disagree

## Sheet: Round3_02
Statement	1	2	3	4	5
Setback distances for general population
Recommend less than ¼ mile (0.4 km)					1
Recommend from 1/4 to 1/2 mile (0.4-0.8 km)				1
Overall recommend 1 - 1 1/4 mile (1.6-2 km)			1
Recommend at least 2 miles (3.2 km)		1
It may not be feasible to recommend set back distances for the general population (i.e., There are insufficient scientific data and exposure pathways (air and water) are complex and unpredictable)			1
Setback distances for vulnerable populations
Recommend additional consideration for vulnerable groups (i.e., children, elderly, those with pre-existing medical conditions) and specific types of facilities (e.g., schools, day cares, hospitals, long term care)	1
It may not be feasible to recommend additional considerations (i.e., members of vulnerable populations are distributed throughout the population)				1
1=strongly agree
2=agree
3=unsure
4=disagree
5=strongly disagree

## Sheet: Round3_03
Statement	1	2	3	4	5
Setback distances for general population
Recommend less than ¼ mile (0.4 km)					1
Recommend from 1/4 to 1/2 mile (0.4-0.8 km)				1
Overall recommend 1 - 1 1/4 mile (1.6-2 km)			1
Recommend at least 2 miles (3.2 km)			1
It may not be feasible to recommend set back distances for the general population (i.e., There are insufficient scientific data and exposure pathways (air and water) are complex and unpredictable)		1
Setback distances for vulnerable populations
Recommend additional consideration for vulnerable groups (i.e., children, elderly, those with pre-existing medical conditions) and specific types of facilities (e.g., schools, day cares, hospitals, long term care)	1
It may not be feasible to recommend additional considerations (i.e., members of vulnerable populations are distributed throughout the population)					1
1=strongly agree
2=agree
3=unsure
4=disagree
5=strongly disagree

## Sheet: Round3_04
Statement	1	2	3	4	5
Setback distances for general population
Recommend less than ¼ mile (0.4 km)					1
Recommend from 1/4 to 1/2 mile (0.4-0.8 km)					1
Overall recommend 1 - 1 1/4 mile (1.6-2 km)		1
Recommend at least 2 miles (3.2 km)		1
It may not be feasible to recommend set back distances for the general population (i.e., There are insufficient scientific data and exposure pathways (air and water) are complex and unpredictable)		1
Setback distances for vulnerable populations
Recommend additional consideration for vulnerable groups (i.e., children, elderly, those with pre-existing medical conditions) and specific types of facilities (e.g., schools, day cares, hospitals, long term care)	1
It may not be feasible to recommend additional considerations (i.e., members of vulnerable populations are distributed throughout the population)		1
1=strongly agree
2=agree
3=unsure
4=disagree
5=strongly disagree

## Sheet: Round3_05
Statement	1	2	3	4	5
Setback distances for general population
Recommend less than ¼ mile (0.4 km)					1
Recommend from 1/4 to 1/2 mile (0.4-0.8 km)					1
Overall recommend 1 - 1 1/4 mile (1.6-2 km)		1
Recommend at least 2 miles (3.2 km)	1
It may not be feasible to recommend set back distances for the general population (i.e., There are insufficient scientific data and exposure pathways (air and water) are complex and unpredictable)	1
Setback distances for vulnerable populations
Recommend additional consideration for vulnerable groups (i.e., children, elderly, those with pre-existing medical conditions) and specific types of facilities (e.g., schools, day cares, hospitals, long term care)	1
It may not be feasible to recommend additional considerations (i.e., members of vulnerable populations are distributed throughout the population)					1
1=strongly agree
2=agree
3=unsure
4=disagree
5=strongly disagree

## Sheet: Round3_06
Statement	1	2	3	4	5
Setback distances for general population
Recommend less than ¼ mile (0.4 km)				1
Recommend from 1/4 to 1/2 mile (0.4-0.8 km)				1
Overall recommend 1 - 1 1/4 mile (1.6-2 km)		1
Recommend at least 2 miles (3.2 km)			1
It may not be feasible to recommend set back distances for the general population (i.e., There are insufficient scientific data and exposure pathways (air and water) are complex and unpredictable)				1
Setback distances for vulnerable populations
Recommend additional consideration for vulnerable groups (i.e., children, elderly, those with pre-existing medical conditions) and specific types of facilities (e.g., schools, day cares, hospitals, long term care)		1
It may not be feasible to recommend additional considerations (i.e., members of vulnerable populations are distributed throughout the population)		1
1=strongly agree
2=agree
3=unsure
4=disagree
5=strongly disagree

## Sheet: Round3_07
Statement	1	2	3	4	5
Setback distances for general population
Recommend less than ¼ mile (0.4 km)					1
Recommend from 1/4 to 1/2 mile (0.4-0.8 km)					1
Overall recommend 1 - 1 1/4 mile (1.6-2 km)	1
Recommend at least 2 miles (3.2 km)			1
It may not be feasible to recommend set back distances for the general population (i.e., There are insufficient scientific data and exposure pathways (air and water) are complex and unpredictable)					1
Setback distances for vulnerable populations
Recommend additional consideration for vulnerable groups (i.e., children, elderly, those with pre-existing medical conditions) and specific types of facilities (e.g., schools, day cares, hospitals, long term care)	1
It may not be feasible to recommend additional considerations (i.e., members of vulnerable populations are distributed throughout the population)				1
1=strongly agree
2=agree
3=unsure
4=disagree
5=strongly disagree

## Sheet: Round3_08
Statement	1	2	3	4	5
Setback distances for general population
Recommend less than ¼ mile (0.4 km)			1
Recommend from 1/4 to 1/2 mile (0.4-0.8 km)			1
Overall recommend 1 - 1 1/4 mile (1.6-2 km)			1
Recommend at least 2 miles (3.2 km)			1
It may not be feasible to recommend set back distances for the general population (i.e., There are insufficient scientific data and exposure pathways (air and water) are complex and unpredictable)	1
Setback distances for vulnerable populations
Recommend additional consideration for vulnerable groups (i.e., children, elderly, those with pre-existing medical conditions) and specific types of facilities (e.g., schools, day cares, hospitals, long term care)	1
It may not be feasible to recommend additional considerations (i.e., members of vulnerable populations are distributed throughout the population)				1
1=strongly agree
2=agree
3=unsure
4=disagree
5=strongly disagree

## Sheet: Round3_09
Statement	1	2	3	4	5
Setback distances for general population
Recommend less than ¼ mile (0.4 km)			1
Recommend from 1/4 to 1/2 mile (0.4-0.8 km)			1
Overall recommend 1 - 1 1/4 mile (1.6-2 km)			1
Recommend at least 2 miles (3.2 km)			1
It may not be feasible to recommend set back distances for the general population (i.e., There are insufficient scientific data and exposure pathways (air and water) are complex and unpredictable)		1
Setback distances for vulnerable populations
Recommend additional consideration for vulnerable groups (i.e., children, elderly, those with pre-existing medical conditions) and specific types of facilities (e.g., schools, day cares, hospitals, long term care)			1
It may not be feasible to recommend additional considerations (i.e., members of vulnerable populations are distributed throughout the population)		1
1=strongly agree
2=agree
3=unsure
4=disagree
5=strongly disagree

## Sheet: Round3_10
Statement	1	2	3	4	5
Setback distances for general population
Recommend less than ¼ mile (0.4 km)					1
Recommend from 1/4 to 1/2 mile (0.4-0.8 km)					1
Overall recommend 1 - 1 1/4 mile (1.6-2 km)				1
Recommend at least 2 miles (3.2 km)	1
It may not be feasible to recommend set back distances for the general population (i.e., There are insufficient scientific data and exposure pathways (air and water) are complex and unpredictable)	1
Setback distances for vulnerable populations							0.777778
Recommend additional consideration for vulnerable groups (i.e., children, elderly, those with pre-existing medical conditions) and specific types of facilities (e.g., schools, day cares, hospitals, long term care)	1
It may not be feasible to recommend additional considerations (i.e., members of vulnerable populations are distributed throughout the population)		1
1=strongly agree
2=agree
3=unsure
4=disagree
5=strongly disagree

[truncated: 8 more sheets: Round3_11, Round3_12, Round3_13, Round3_14, Round3_15, Round3_16, Round3_17, Round3_18]
